# Supplementary material for: paraCell: a novel software tool for the interactive analysis and visualization of standard and dual host–parasite single-cell RNA-seq data
Source: Nucleic Acids Res. 2025 Feb 20;53(4):gkaf091. doi: 10.1093/nar/gkaf091 (PMC11840555; doi:10.1093/nar/gkaf091)
Supplement: gkaf091_Supplemental_Files [file gkaf091_supplemental_files.zip]

Archive with 2 entries (2 files):
- ParaCell.Supplementalmaterial.pdf
- Supplmental Table 1 - GSEA cow_theileria.csv
