# Supplementary material for: paraCell: a novel software tool for the interactive analysis and visualization of standard and dual host–parasite single-cell RNA-seq data
Source: Nucleic Acids Res. 2025 Feb 20;53(4):gkaf091. doi: 10.1093/nar/gkaf091 (PMC11840555; doi:10.1093/nar/gkaf091)
Supplement: gkaf091_Supplemental_Files [file gkaf091_supplemental_files.zip › Supplmental Table 1 - GSEA cow_theileria.csv]

Supplemental Table 1: GSEA results of the Theileria-Cow comparison of Sahiwal cattle (Bos indicus, �tolerant to the infection) versus Holstein cattle (Bos taurus, susceptible to acute disease).
The columns of the table show the Pathway name, significance values (raw and adjusted),� Enrichment Score (ES - the degree of over-representation), and Normalized Enrichment Score (NES - the normalised ES). The nMoreExtreme column, is used to calculate the P-values by comparing the ES score versus an expected observation and size is the number of�genes present in the gene set. Finally, leadingEdg…
pathway	p value	adjusted p value	ES	NES	nMoreExtreme	size	leadingEdge
DACOSTA_UV_RESPONSE_VIA_ERCC3_COMMON_DN	1.08E-05	9.47E-03	-0.59	-1.51	0	449	SWAP70|MBNL1|AGAP1|CENPE|FYN|PAWR|FUT8|RRAS2|TCF7L2|RAPGEF2
SHEN_SMARCA2_TARGETS_UP	1.09E-05	9.47E-03	-0.61	-1.56	0	413	KRCC1|USP1|MACF1|ATP6V0E1|GBE1|HLTF|SMC3|SEPTIN10|ACTR3|ARHGAP5
OSMAN_BLADDER_CANCER_UP	1.10E-05	9.47E-03	-0.62	-1.56	0	368	CYBB|CD48|MBNL1|LGALS3|B4GALT6|TCF7L2|USP1|FYB1|MAP3K20|CTSC
CHICAS_RB1_TARGETS_GROWING	1.17E-05	9.47E-03	-0.71	-1.73	0	220	SLIT2|FABP5|NAV2|PSAT1|JADE1|NIBAN1|PRICKLE1|EZH2|PSPH|GPC6
ZHANG_BREAST_CANCER_PROGENITORS_UP	3.27E-05	9.47E-03	-0.6	-1.51	2	406	ITGA6|RPL15|PSAT1|ARAP2|JADE1|EZH2|USP1|PLCB1|CTH|AUTS2
JOHNSTONE_PARVB_TARGETS_2_DN	3.36E-05	9.47E-03	-0.62	-1.54	2	314	RUNX2|NECTIN3|MBNL1|MSRB3|CPNE8|PNRC2|OXR1|FAM126A|GBE1|SMC3
DAZARD_RESPONSE_TO_UV_NHEK_DN	3.39E-05	9.47E-03	-0.63	-1.55	2	284	FYN|RAPGEF2|USP1|PSD3|USP24|ADGRL2|AUTS2|CBLB|CENPF|MAP3K5
FLORIO_NEOCORTEX_BASAL_RADIAL_GLIA_DN	3.60E-05	9.47E-03	-0.68	-1.62	2	169	ANXA1|ELMO1|CENPE|PHGDH|HMMR|PBK|CENPF|CENPA|LMNB1|HMGB2
REACTOME_ACTIVATION_OF_THE_MRNA_UPON_BINDING_OF_THE_CAP_BINDING_COMPLEX_AND_EIFS_AND_SUBSEQUENT_BINDING_TO_43S	3.86E-05	9.47E-03	0.83	1.98	0	58	RPS21|RPS20|RPS12|RPS15A|RPS23|RPS16|RPS15|RPS14|RPS19|RPS25
HECKER_IFNB1_TARGETS	3.91E-05	9.47E-03	0.82	1.98	0	61	MX1|RPS23|MMP9|IFI6|ISG15|EPSTI1|HERC5|CXCL8|MX2|MYL9
LIAO_METASTASIS	4.29E-05	9.47E-03	-0.56	-1.43	3	483	UCHL1|FABP5|SLC22A15|TKT|BCAT1|MBNL1|EZH2|GBP2|CTSC|PCLAF
CERVERA_SDHB_TARGETS_1_DN	4.29E-05	9.47E-03	-0.89	-1.69	2	27	MMP16|ITPR2
KEGG_RIBOSOME	4.34E-05	9.47E-03	0.9	2.29	0	84	RPS21|RPS20|RPS12|RPL28|RPS15A|RPL36AL|RPS23|RPS16|RPS15|RPL35A
WP_CYTOPLASMIC_RIBOSOMAL_PROTEINS	4.34E-05	9.47E-03	0.89	2.27	0	85	RPS21|RPS20|RPS12|RPL28|RPS15A|RPS23|RPS16|RPS15|RPL35A|RPL30
REACTOME_EUKARYOTIC_TRANSLATION_ELONGATION	4.41E-05	9.47E-03	0.9	2.29	0	88	RPS21|RPS20|RPS12|RPL28|RPS15A|RPL36AL|RPS23|RPS16|RPS15|RPL35A
REACTOME_RESPONSE_OF_EIF2AK4_GCN2_TO_AMINO_ACID_DEFICIENCY	4.58E-05	9.47E-03	0.84	2.17	0	97	RPS21|RPS20|RPS12|RPL28|RPS15A|RPL36AL|RPS23|RPS16|RPS15|RPL35A
FORTSCHEGGER_PHF8_TARGETS_UP	4.63E-05	9.47E-03	-0.63	-1.56	3	233	GRB10|SET|JADE1|ATF4|PHGDH|KRCC1|ALDH1L2|CTSC|HERPUD1|ASNS
REACTOME_SRP_DEPENDENT_COTRANSLATIONAL_PROTEIN_TARGETING_TO_MEMBRANE	4.78E-05	9.47E-03	0.87	2.28	0	108	RPS21|RPS20|RPS12|RPL28|RPS15A|RPL36AL|RPS23|RPS16|RPS15|RPL35A
REACTOME_SELENOAMINO_ACID_METABOLISM	4.78E-05	9.47E-03	0.83	2.17	0	108	RPS21|RPS20|RPS12|RPL28|RPS15A|RPL36AL|RPS23|RPS16|RPS15|RPL35A
REACTOME_NONSENSE_MEDIATED_DECAY_NMD_	4.81E-05	9.47E-03	0.86	2.26	0	111	RPS21|RPS20|RPS12|RPL28|RPS15A|RPL36AL|RPS23|RPS16|RPS15|RPL35A
REACTOME_EUKARYOTIC_TRANSLATION_INITIATION	4.87E-05	9.47E-03	0.84	2.21	0	114	RPS21|RPS20|RPS12|RPL28|RPS15A|RPL36AL|RPS23|RPS16|RPS15|RPL35A
NIKOLSKY_BREAST_CANCER_20Q12_Q13_AMPLICON	4.89E-05	9.47E-03	0.73	1.92	0	115	RPS21|PSMA7|ATP5F1E|CTSZ|YWHAB|UBE2V1|STK4|PRPF6|ADRM1|AURKA
PECE_MAMMARY_STEM_CELL_UP	5.01E-05	9.47E-03	0.78	2.07	0	120	RPS20|RPS12|RPL28|DDT|RPL36AL|RPS16|RPL35A|RPS14|MT2A|RPS19
REACTOME_INFLUENZA_INFECTION	5.58E-05	9.51E-03	0.82	2.22	0	148	RPS21|RPS20|RPS12|RPL28|RPS15A|RPL36AL|RPS23|RPS16|RPS15|RPL35A
FISCHER_G2_M_CELL_CYCLE	5.81E-05	9.51E-03	-0.64	-1.57	4	224	CENPE|UBE2S|FYN|PNRC2|KDM6A|HMMR|PBK|CENPF|CENPA|CEP55
REACTOME_REGULATION_OF_EXPRESSION_OF_SLITS_AND_ROBOS	5.92E-05	9.51E-03	0.77	2.12	0	164	RPS21|RPS20|RPS12|RPL28|RPS15A|RPL36AL|RPS23|RPS16|RPS15|RPL35A
PYEON_CANCER_HEAD_AND_NECK_VS_CERVICAL_UP	6.00E-05	9.51E-03	-0.67	-1.61	4	167	EZH2|PSIP1|KDM6A|HLTF|CENPF|LMNB1|NUF2|ARHGAP5|MYO5C|UHRF1
CERVERA_SDHB_TARGETS_1_UP	6.42E-05	9.51E-03	-0.73	-1.65	4	93	PLXDC2|MYOF|SH3BGRL|TANC2|TMEM156|MCUB|WLS|UBASH3B|PIK3CD|RIMKLA
KIM_WT1_TARGETS_DN	6.51E-05	9.51E-03	-0.58	-1.47	5	430	AGAP1|PSPH|POLD4|CENPE|SLC38A2|TCF7L2|RAPGEF2|RAD50|ASNS|PLOD2
REACTOME_RRNA_PROCESSING	6.56E-05	9.51E-03	0.8	2.24	0	195	RPS21|RPS20|RPS12|RPL28|RPS15A|RPL36AL|RPS23|RPS16|RPS15|RPL35A
REACTOME_SIGNALING_BY_ROBO_RECEPTORS	6.83E-05	9.59E-03	0.71	2	0	208	RPS21|RPS20|RPS12|RPL28|RPS15A|RPL36AL|RPS23|RPS16|RPS15|RPL35A
BILANGES_SERUM_AND_RAPAMYCIN_SENSITIVE_GENES	8.07E-05	1.10E-02	0.78	1.92	1	68	RPL28|RPS23|RPS16|RPL30|RPL23|RPS14|RPS19|UBA52|RPL32|RPS25
REACTOME_TRANSLATION	8.63E-05	1.14E-02	0.67	1.93	0	285	RPS21|RPS20|RPS12|RPL28|RPS15A|RPL36AL|RPS23|RPS16|RPS15|RPL35A
REACTOME_METABOLISM_OF_AMINO_ACIDS_AND_DERIVATIVES	1.00E-04	1.28E-02	0.62	1.82	0	336	RPS21|RPS20|RPS12|RPL28|RPS15A|RPL36AL|RPS23|RPS16|RPS15|RPL35A
OSMAN_BLADDER_CANCER_DN	1.08E-04	1.30E-02	0.5	1.48	0	364	RPS21|RPS20|RPL28|RPS16|RPS15|RPL35A|RPL34|UBA52|RPL32|RPLP2
HSIAO_HOUSEKEEPING_GENES	1.08E-04	1.30E-02	0.56	1.64	0	365	RPS21|FTH1|RPL28|DDT|RPS15A|RPL36AL|RPS23|RPS16|RPS15|RPL35A
GABRIELY_MIR21_TARGETS	1.14E-04	1.34E-02	-0.61	-1.52	9	270	DOCK10|NBEA|MPDZ|MTPN|COBLL1|GPD2|SNX13|TRPM7|PDCD4|ITGB8
BLANCO_MELO_BRONCHIAL_EPITHELIAL_CELLS_INFLUENZA_A_DEL_NS1_INFECTION_DN	1.20E-04	1.38E-02	-0.66	-1.58	9	163	CENPE|PHGDH|PCLAF|HMMR|CENPF|NCAPG|CEP55|LMNB1|NUF2|PIMREG
IVANOVA_HEMATOPOIESIS_MATURE_CELL	1.38E-04	1.53E-02	-0.62	-1.52	11	252	CYBB|MFSD14B|ATP8A1|ASNS|SLC1A5|PLCB1|CMAS|FAM126A|ST3GAL6|SNX13
CHEN_HOXA5_TARGETS_9HR_UP	1.54E-04	1.67E-02	-0.65	-1.56	12	193	KRCC1|ASNS|CTH|PNRC2|CEBPG|BIRC2|SAT1|SMCHD1|TIPARP|PPP1R12A
BLUM_RESPONSE_TO_SALIRASIB_UP	1.62E-04	1.72E-02	-0.62	-1.53	13	234	GARS1|PSAT1|BCAT1|IARS1|ATF4|PHGDH|TARS1|RAD50|ASNS|SLC1A5
SHETH_LIVER_CANCER_VS_TXNIP_LOSS_PAM3	1.74E-04	1.77E-02	-0.77	-1.66	12	63	ITGA6|FABP5|PSAT1|B4GALT6|PHGDH|PROM1|PCK2|TGFBR2|MKI67|ISYNA1
REACTOME_FERTILIZATION	1.75E-04	1.77E-02	-0.92	-1.63	11	18	CD9|B4GALT1
SHEDDEN_LUNG_CANCER_POOR_SURVIVAL_A6	1.85E-04	1.83E-02	-0.57	-1.44	16	421	MIF|PSAT1|EZH2|CENPE|UBE2S|PAWR|TEX30|PCLAF|PLOD2|PGK1
WANG_TUMOR_INVASIVENESS_UP	2.14E-04	2.03E-02	0.5	1.47	1	361	RPS21|RPS20|RPL28|RPS15A|RPS16|HSPA8|RPL30|RPL34|RPS14|RPL32
HORIUCHI_WTAP_TARGETS_DN	2.15E-04	2.03E-02	-0.6	-1.48	18	291	RPL15|MBNL1|B4GALT6|UBE2S|PAWR|PCLAF|PGK1|PNRC2|HMMR|PBK
KEGG_PROXIMAL_TUBULE_BICARBONATE_RECLAMATION	2.63E-04	2.44E-02	-0.91	-1.62	17	18	ATP1B1|GLUD1|PCK2|GLS|SLC4A4|ATP1B3
MEBARKI_HCC_PROGENITOR_WNT_DN_BLOCKED_BY_FZD8CRD	2.76E-04	2.50E-02	-0.8	-1.64	19	46	SLIT2|FGD4|DHRS9|JAKMIP2
PID_INTEGRIN_CS_PATHWAY	2.88E-04	2.55E-02	-0.87	-1.62	19	25	ITGA6|ITGB3|ITGB8|ITGB7|ITGAV|ITGB2|ITGB1
WONG_ENDMETRIUM_CANCER_DN	3.03E-04	2.58E-02	0.8	1.92	7	55	SLC24A3|PAPPA|XYLT1|COX7A1|TWIST2|FBN1|PARM1
VILLANUEVA_LIVER_CANCER_KRT19_UP	3.03E-04	2.58E-02	-0.65	-1.55	24	155	EZH2|CENPE|PCLAF|FAM126A|NCAPG|GPD2|CEP55|LMNB1|SUMO2|ANP32B
WP_WNT_SIGNALING	3.34E-04	2.76E-02	-0.71	-1.6	25	92	PRICKLE1|TCF7L2|RAC1|PLCB1|CCND2|FZD3|CSNK1A1|MYC|ROR1|PRKCB
DAZARD_UV_RESPONSE_CLUSTER_G1	3.41E-04	2.76E-02	0.8	1.9	8	55	RPS21|RPS23|RPL30|RPL34|RPS17|RPL36A|COX7A2|TXN|RPL37|RPL37A
TARTE_PLASMA_CELL_VS_PLASMABLAST_UP	3.43E-04	2.76E-02	0.53	1.53	3	283	RPS21|MX1|RPL28|RPS15A|MMP9|RPS16|RPS15|RPL34|RPS14|RPS18
IGARASHI_ATF4_TARGETS_DN	3.52E-04	2.79E-02	-0.72	-1.6	26	81	PSAT1|BCAT1|ATF4|PHGDH|ASNS|LMNB1|SLC3A2|PCK2|SFXN1|SLC1A4
CHNG_MULTIPLE_MYELOMA_HYPERPLOID_UP	3.73E-04	2.89E-02	0.81	1.9	9	51	RPL28|RPS23|RPS16|RPS15|RPL35A|RPS14|RPS19|UBA52|RPL32|RPLP2
BLALOCK_ALZHEIMERS_DISEASE_INCIPIENT_UP	3.79E-04	2.89E-02	-0.58	-1.45	33	325	ITGA6|SLAMF1|RUNX2|FYN|USP1|IL6R|PLOD2|CLU|NCAPG|RNGTT
SENGUPTA_NASOPHARYNGEAL_CARCINOMA_UP	3.88E-04	2.91E-02	-0.6	-1.49	33	263	EZH2|B4GALT6|CENPE|CTSC|PCLAF|PBK|CENPF|NCAPG|NEDD1|CEP55
COATES_MACROPHAGE_M1_VS_M2_DN	4.12E-04	3.04E-02	-0.75	-1.62	30	68	UCHL1|RRAS2|MYO1F|ITGB3|CBLB|SLC2A1|PRDX2|ERO1A|XDH|SOAT1
ZHANG_RESPONSE_TO_IKK_INHIBITOR_AND_TNF_DN	4.87E-04	3.53E-02	-0.7	-1.58	37	94	USP1|AUTS2|SMC3|MAP3K5|CEP170|TMEM131L|SRGAP3|GPCPD1|FDX1|RFC4
VECCHI_GASTRIC_CANCER_ADVANCED_VS_EARLY_UP	5.12E-04	3.60E-02	-0.65	-1.54	41	148	SLIT2|PLXDC2|BCAT1|GPC6|CPNE8|ALDH1L2|MYH10|PLOD2|SLC2A3|AUTS2
SMID_BREAST_CANCER_RELAPSE_IN_PLEURA_DN	5.13E-04	3.60E-02	-0.91	-1.6	34	17	PSAT1|FYB1|CHAC1
ANDERSEN_CHOLANGIOCARCINOMA_CLASS1	5.61E-04	3.87E-02	-0.78	-1.62	40	50	PSPH|TMEM156|KANSL1L|LPGAT1|UBD|GMNN|MPP6|SMYD2|GOLGA7B|LURAP1L
DUTERTRE_ESTRADIOL_RESPONSE_24HR_UP	5.96E-04	4.05E-02	-0.58	-1.45	52	303	PCLAF|PBK|NCAPG|CEP55|LMNB1|TTF2|JAK2|SLC2A1|KIF4A|CEP78
MASSARWEH_TAMOXIFEN_RESISTANCE_UP	6.21E-04	4.15E-02	-0.54	-1.38	57	491	SLC22A15|PSAT1|SWAP70|ARAP2|NIBAN1|ADAM9|GAB1|B4GALT6|SH3BGRL|RAPGEF2
UDAYAKUMAR_MED1_TARGETS_UP	6.42E-04	4.23E-02	-0.66	-1.54	51	132	GARS1|PSAT1|MBNL1|PSPH|PAWR|PCLAF|ASNS|RBM47|EIF4EBP1|SUB1
RAMALHO_STEMNESS_UP	6.65E-04	4.24E-02	-0.62	-1.5	55	186	ITGA6|GARS1|MDFIC|IARS1|ADAM9|GAB1|SLC38A2|EIF4EBP1|LAPTM4B|SLC4A7
REACTOME_LAMININ_INTERACTIONS	6.70E-04	4.24E-02	-0.84	-1.61	46	29	ITGA6|ITGAV|ITGB1
PYEON_HPV_POSITIVE_TUMORS_UP	6.77E-04	4.24E-02	-0.71	-1.58	51	82	EZH2|USP1|PSIP1|CENPF|LY75|CEP78|SMARCA2|UHRF1|PNISR|CDCA7
KEGG_ECM_RECEPTOR_INTERACTION	6.91E-04	4.24E-02	-0.73	-1.59	51	68	ITGA6|ITGB3|HMMR|ITGB8|ITGB7|CD47|ITGAV
WP_METABOLIC_REPROGRAMMING_IN_COLON_CANCER	6.96E-04	4.24E-02	-0.79	-1.61	49	42	PSAT1|TKT|PSPH|SLC1A5|PGK1|GPI|ENO1|GLUD1|PGAM1|SLC2A1
MILI_PSEUDOPODIA_HAPTOTAXIS_UP	7.07E-04	4.24E-02	-0.54	-1.38	65	489	MBNL1|SH3BGRL|ANKRD11|MEF2A|CCND2|USP24|OXR1|PSIP1|TAX1BP1|DYNLT3
MEBARKI_HCC_PROGENITOR_FZD8CRD_UP	7.11E-04	4.24E-02	-0.54	-1.39	65	458	MDFIC|NIBAN1|EZH2|CENPE|TEX30|PCLAF|RAD51B|OXR1|HMMR|PBK
REACTOME_SIGNALING_BY_VEGF	7.37E-04	4.33E-02	-0.69	-1.57	57	103	CYBB|ELMO1|MAPKAPK2|ACTB|DOCK1|FYN|CYBA|RAC1|ITGB3|ITPR1
REACTOME_SLC_MEDIATED_TRANSMEMBRANE_TRANSPORT	8.01E-04	4.62E-02	-0.61	-1.48	67	199	SLC22A15|SLC38A2|SLC1A5|SLC2A3|SLC9A9|SLC24A2|SLC4A7|SLCO3A1|SLC3A2|SLC2A1
REACTOME_TRNA_AMINOACYLATION	8.07E-04	4.62E-02	-0.79	-1.6	57	42	GARS1|IARS1|TARS1|NARS1|AARS1|CARS1|IARS2|YARS1|PPA2|SARS1
ZHOU_CELL_CYCLE_GENES_IN_IR_RESPONSE_6HR	8.23E-04	4.65E-02	-0.71	-1.57	62	80	FABP5|EZH2|USP1|PCLAF|CENPA|CEP55|LMNB1|HMGB2|PIMREG|MAGOHB
MITSIADES_RESPONSE_TO_APLIDIN_DN	8.53E-04	4.75E-02	-0.59	-1.46	73	242	CD9|MBNL1|HDAC9|FUT8|SLC38A2|ATP8A1|PCLAF|SPTBN1|MACF1|SMC3
REACTOME_ROS_AND_RNS_PRODUCTION_IN_PHAGOCYTES	9.45E-04	5.20E-02	-0.81	-1.6	66	35	CYBB|CYBA|ATP6V0E1|ATP6V0B|ATP6V1A|TCIRG1|ATP6V1G1|ATP6V0D1|SLC11A1|ATP6V1B2
PUJANA_XPRSS_INT_NETWORK	9.65E-04	5.25E-02	-0.63	-1.51	79	161	EZH2|UBE2S|USP1|PCLAF|PSIP1|HMMR|SMC3|CENPA|LMNB1|TTF2
KANG_DOXORUBICIN_RESISTANCE_UP	1.09E-03	5.86E-02	-0.76	-1.59	79	52	PCLAF|HMMR|PBK|NCAPG|CENPA|LMNB1|HMGB2|KIF4A|MKI67|RFC4
ZHAN_MULTIPLE_MYELOMA_CD1_VS_CD2_UP	1.14E-03	6.02E-02	-0.75	-1.59	83	56	NIBAN1|PHGDH|CPNE8|ALDH1L2|ASNS|EIF4EBP1|CEBPG|PCK2|SLC7A11|XPOT
WP_NCRNAS_INVOLVED_IN_WNT_SIGNALING_IN_HEPATOCELLULAR_CARCINOMA	1.15E-03	6.02E-02	-0.73	-1.58	85	65	EZH2|TCF7L2|CCND2|FZD3|CSNK1A1|MYC|ROR1|CSNK1E|LRP5|MTDH
HELLER_SILENCED_BY_METHYLATION_DN	1.21E-03	6.24E-02	-0.69	-1.55	93	95	MMP16|PSAT1|LAPTM5|NIBAN1|ATF4|PHGDH|DDIT3|JCHAIN|ASNS|CTH
KEGG_AMINOACYL_TRNA_BIOSYNTHESIS	1.28E-03	6.56E-02	-0.78	-1.58	91	41	GARS1|IARS1|TARS1|NARS1|AARS1|CARS1|IARS2|YARS1|SARS1|DARS1
CHICAS_RB1_TARGETS_CONFLUENT	1.30E-03	6.56E-02	-0.53	-1.36	120	482	ITGA6|NAV2|ANXA1|GARS1|PSAT1|CD9|JADE1|NIBAN1|PRICKLE1|ACTB
BOYLAN_MULTIPLE_MYELOMA_D_UP	1.41E-03	7.07E-02	-0.7	-1.55	107	79	ITGA6|FABP5|DDIT3|GSTO1|ADGRL2|TLN2|USP15|AARS1|GPHN|SPATS2
REACTOME_SIGNALING_BY_RHO_GTPASES	1.53E-03	7.56E-02	-0.55	-1.39	138	369	CYBB|ARPC5|ARAP2|FGD4|ACTB|OPHN1|CENPE|ARPC2|CYBA|EVL
HOLLEMAN_VINCRISTINE_RESISTANCE_ALL_DN	1.55E-03	7.60E-02	0.9	1.77	48	19	RPS12|RPS15A|RPLP2|RPS24|TMSB10|RPL23A|VIM|LSM7|RPS2|RPL12
MOOTHA_VOXPHOS	1.60E-03	7.63E-02	0.68	1.73	36	84	COX7A2|ATP5PF|ATP5MG|UQCRH|ATP5F1E|NDUFA2|ATP5MC1|ATP5MF|UQCR11|NDUFA1
GROSS_HYPOXIA_VIA_ELK3_DN	1.61E-03	7.63E-02	-0.64	-1.5	130	140	ITGA6|DHRS9|ATF4|ALDH1L2|ASNS|CTH|GBE1|ENO1|SAT1|SLC2A1
YAGI_AML_WITH_INV_16_TRANSLOCATION	1.63E-03	7.63E-02	0.48	1.42	15	343	CD52|RPS20|RPS16|RPL34|RPL32|RPLP2|RPS17|RPS18|RPL27A|RPLP1
WP_GENES_CONTROLLING_RENAL_NEPHROGENESIS	1.63E-03	7.63E-02	-0.84	-1.58	112	25	SLIT2|NOTCH2|CD2AP|NCK1|KIRREL1|ITGB1|VEGFA|CXCR4
DE_YY1_TARGETS_DN	1.74E-03	8.03E-02	-0.68	-1.53	134	89	ANXA1|TAGLN2|MACF1|PRKACB|SEPTIN10|CLIC4|SNX3|ERBIN|CYLD|TUSC3
DUTERTRE_ESTRADIOL_RESPONSE_24HR_DN	1.78E-03	8.03E-02	-0.53	-1.36	164	456	SLIT2|MMP16|ARAP2|PRICKLE1|ADAM9|GAB1|MSRB3|DDIT3|PAWR|RAPGEF2
BASAKI_YBX1_TARGETS_DN	1.79E-03	8.03E-02	-0.55	-1.39	160	337	KRCC1|PSD3|PLOD2|SERPINB1|PGK1|RBM47|GBE1|ST3GAL6|COBLL1|SAT1
NAKAMURA_CANCER_MICROENVIRONMENT_DN	1.82E-03	8.03E-02	-0.77	-1.57	130	43	PSAT1|BCAT1|IARS1|PSPH|TARS1|ASNS|CTH|COTL1|SLC7A11|CARS1
MARKEY_RB1_CHRONIC_LOF_DN	1.82E-03	8.03E-02	-0.67	-1.52	142	101	UCHL1|RABAC1|PSTPIP1|ATP6V0B|SLCO3A1|PRDX2|IL6|ZDHHC14|PLSCR2|CD53
CREIGHTON_ENDOCRINE_THERAPY_RESISTANCE_5	1.84E-03	8.03E-02	-0.54	-1.36	168	424	SWAP70|GRB10|MBNL1|NIBAN1|FOXP1|ADAM9|GAB1|SH3BGRL|IKZF2|PSD3
BIOCARTA_EDG1_PATHWAY	1.89E-03	8.03E-02	-0.87	-1.56	129	20	RAC1|PLCB1|ITGB3|PRKCB|ITGAV|RHOA|PRKCA|PIK3CG|PIK3CA|PIK3R1
BOYLAN_MULTIPLE_MYELOMA_C_CLUSTER_DN	1.94E-03	8.03E-02	-0.82	-1.57	135	28	B4GALT6|RRAS2|CCND2|SERPINB1|SAT1|SLC7A11|SOAT1|KLF7|ZBTB10
REACTOME_REPRODUCTION	1.96E-03	8.03E-02	-0.7	-1.54	148	76	CD9|RAD50|SMC3|LMNB1|RAD21|B4GALT1|TEX12|RPA1|UBE2I|ATM
DAZARD_RESPONSE_TO_UV_NHEK_UP	1.98E-03	8.03E-02	0.56	1.55	31	178	RPS21|RPS23|RPL30|RPL34|BCL2|RPS17|RPL36A|COX7A2|TXN|RPL37
ENK_UV_RESPONSE_KERATINOCYTE_DN	1.99E-03	8.03E-02	-0.53	-1.35	184	459	MBNL1|PSPH|PAWR|USP1|ZFAND5|CCND2|SLC2A3|MACF1|GBE1|OGT
LI_WILMS_TUMOR_VS_FETAL_KIDNEY_1_DN	1.99E-03	8.03E-02	-0.62	-1.48	163	156	GARS1|IARS1|EZH2|PCLAF|ASNS|CCND2|CENPF|LMNB1|ST6GAL1|YARS1
KEGG_ARRHYTHMOGENIC_RIGHT_VENTRICULAR_CARDIOMYOPATHY_ARVC	2.01E-03	8.03E-02	-0.72	-1.55	150	66	ITGA6|ACTB|TCF7L2|ITGB3|ITGB8|ITGB7|ITGAV|ACTN4|ATP2A2|ITGB1
WP_ARRHYTHMOGENIC_RIGHT_VENTRICULAR_CARDIOMYOPATHY	2.01E-03	8.03E-02	-0.72	-1.55	150	66	ITGA6|ACTB|TCF7L2|ITGB3|ITGB8|ITGB7|ITGAV|ACTN4|ATP2A2|ITGB1
DAZARD_UV_RESPONSE_CLUSTER_G6	2.04E-03	8.03E-02	-0.64	-1.49	165	139	FYN|USP24|ADGRL2|AUTS2|MAP3K5|CENPA|BIRC2|ATP2B1|NAV3|WAPL
ZHENG_GLIOBLASTOMA_PLASTICITY_UP	2.04E-03	8.03E-02	-0.59	-1.44	174	222	LRRFIP1|CPNE8|USP1|PCLAF|CCND2|SNX18|CLU|GPD2|LMNB1|NUF2
LIM_MAMMARY_STEM_CELL_UP	2.05E-03	8.03E-02	-0.54	-1.37	187	406	SLIT2|ITGA6|FABP5|NECTIN3|MBNL1|FOXP1|PRICKLE1|MSRB3|CPNE8|ALDH1L2
PACHER_TARGETS_OF_IGF1_AND_IGF2_UP	2.07E-03	8.03E-02	-0.81	-1.57	145	32	PSPH|PHGDH|DDIT3|HERPUD1|ASNS|SLC3A2|SLC7A11|BHLHE40|SLC1A4|SESN2
HOSHIDA_LIVER_CANCER_SUBCLASS_S1	2.07E-03	8.03E-02	-0.59	-1.44	176	213	CYBB|ANXA1|CD37|CD48|LAPTM5|ADAM9|ARPC2|CYBA|FYB1|CTSC
WHITFIELD_CELL_CYCLE_G2_M	2.10E-03	8.05E-02	-0.6	-1.45	176	189	CENPE|FYN|SPTBN1|ITPR1|HMMR|PBK|CENPF|CENPA|BIRC2|CEP55
SPIELMAN_LYMPHOBLAST_EUROPEAN_VS_ASIAN_UP	2.11E-03	8.05E-02	0.44	1.33	14	463	DDT|RPS23|RPL23|RPLP2|RPS25|RPL27A|FAU|RPL36|HMGCS1|RPL37
WONG_ENDMETRIUM_CANCER_UP	2.20E-03	8.32E-02	0.9	1.73	69	17	S100A2|MALSU1
SCHMIDT_POR_TARGETS_IN_LIMB_BUD_UP	2.42E-03	9.02E-02	0.85	1.76	73	24	HMGCS1|IDI1|INSIG1|SQLE|STARD4|FDPS|FDFT1|MVK|ELOVL6|SC5D
MOOTHA_GLUCONEOGENESIS	2.44E-03	9.02E-02	-0.81	-1.56	171	31	PGK1|GPI|ENO1|GPD2|LDHB|PCK2|LDHA|ALDOA|TPI1
KIM_MYCN_AMPLIFICATION_TARGETS_UP	2.45E-03	9.02E-02	-0.7	-1.54	185	74	BCAT1|MACF1|ENO1|MYO1E|SLC44A1|ZSWIM6|FANCC|PAG1|SCFD2|AKR1B1
TAKEDA_TARGETS_OF_NUP98_HOXA9_FUSION_16D_UP	2.54E-03	9.13E-02	0.58	1.57	46	139	MX1|AFF3|IFI6|PRKAR2B|ISG15|PPP1R16B|EPSTI1|PDLIM1|IKZF1|TOX
YAMAZAKI_TCEB3_TARGETS_DN	2.61E-03	9.13E-02	-0.61	-1.46	217	171	UCHL1|ANXA1|MIF|GRB10|NECTIN3|JADE1|LAPTM5|LGALS3|UBE2S|CYBA
HOLLEMAN_VINCRISTINE_RESISTANCE_B_ALL_DN	2.63E-03	9.13E-02	0.9	1.72	83	16	RPS12|RPS15A|RPLP2|RPS11|TMSB10|VIM|PDLIM1|RPL12|CD44
SMITH_TERT_TARGETS_UP	2.64E-03	9.13E-02	-0.64	-1.49	213	133	ETV6|UBE2S|APBB2|HERPUD1|ASNS|SLC1A5|CTH|MCFD2|CBLB|CEBPG
SABATES_COLORECTAL_ADENOMA_DN	2.65E-03	9.13E-02	-0.59	-1.44	224	200	CD37|CD48|GPC6|CPNE8|IL6R|DOCK10|CLU|LRRK2|EDIL3|TUSC3
GROSS_HYPOXIA_VIA_ELK3_ONLY_UP	2.66E-03	9.13E-02	-0.81	-1.56	186	30	DHRS9|ATF4|RAPGEF2|HERPUD1|SLC7A11|IL6|LCP1|EPRS1|GADD45A|PDLIM5
STARK_PREFRONTAL_CORTEX_22Q11_DELETION_DN	2.66E-03	9.13E-02	0.43	1.3	17	481	RPL34|RPS17|SEC61B|RPL26|RPL36A|COX7A2|TXN|TMSB10|ATP5PF|POMP
VALK_AML_CLUSTER_13	2.66E-03	9.13E-02	-0.84	-1.56	184	24	PSD3|LCP1|ADCY7|NCALD|GRK5|KDM4B|VLDLR
PUJANA_BRCA2_PCC_NETWORK	2.67E-03	9.13E-02	-0.54	-1.36	243	397	EZH2|CENPE|UBE2S|USP1|PCLAF|PSIP1|HMMR|HLTF|SMC3|OGT
BERTUCCI_MEDULLARY_VS_DUCTAL_BREAST_CANCER_DN	2.71E-03	9.20E-02	-0.63	-1.48	220	142	PRICKLE1|MSRB3|APBA1|MYH10|TLN2|NAV3|EMC3|GTF2I|CX3CR1|TTC3
WESTON_VEGFA_TARGETS_12HR	2.73E-03	9.20E-02	-0.88	-1.54	185	17	SAT1|SP3|SLC49A4|UBD
RORIE_TARGETS_OF_EWSR1_FLI1_FUSION_UP	2.82E-03	9.42E-02	-0.84	-1.55	194	23	ANXA1|MDFIC|PAWR|CTH|CCND2|DYNLT3|MYC
TAKEDA_TARGETS_OF_NUP98_HOXA9_FUSION_10D_UP	2.85E-03	9.46E-02	0.58	1.56	51	144	MX1|BATF3|AFF3|IFI6|PRKAR2B|HMGCS1|ISG15|EPSTI1|RBPMS|TOX
MCBRYAN_PUBERTAL_BREAST_4_5WK_DN	2.91E-03	9.58E-02	-0.61	-1.45	242	172	FABP5|GRB10|ZFAND5|OGT|PRKACB|CUX1|ATP5F1D|SFXN1|LASP1|TMEM14C
JOHNSTONE_PARVB_TARGETS_3_UP	2.96E-03	9.68E-02	-0.54	-1.36	269	382	ANXA1|TKT|CD9|MDFIC|ACTB|LRRFIP1|POLD4|MYOF|FUT8|RRAS2
ROSTY_CERVICAL_CANCER_PROLIFERATION_CLUSTER	3.22E-03	1.04E-01	-0.63	-1.47	260	134	EZH2|CENPE|UBE2S|PCLAF|HMMR|PBK|EIF4EBP1|CENPF|NCAPG|CENPA
REACTOME_GAP_JUNCTION_ASSEMBLY	3.42E-03	1.10E-01	0.87	1.72	106	20	TUBA1B|TUBA1A|TUBB3|TUBA4A|TUBB2A
CHICAS_RB1_TARGETS_LOW_SERUM	3.43E-03	1.10E-01	0.67	1.67	80	79	RPS21|RPL36AL|MT2A|RPL36A|RPS28|ATP5MG|SNRPG|POLR2L|ELOB|ATP5MF
SCHAEFFER_PROSTATE_DEVELOPMENT_48HR_DN	3.46E-03	1.10E-01	-0.55	-1.37	309	323	SLIT2|MMP16|MIF|CHSY3|BCAT1|FOXP1|CENPE|LARGE1|EIF2S3|NBEA
SENESE_HDAC3_TARGETS_DN	3.48E-03	1.10E-01	-0.52	-1.33	323	477	PSAT1|ARAP2|MDFIC|BCAT1|CENPE|PHGDH|MFSD14B|MAP3K20|ASNS|CTH
REACTOME_RESPIRATORY_ELECTRON_TRANSPORT_ATP_SYNTHESIS_BY_CHEMIOSMOTIC_COUPLING_AND_HEAT_PRODUCTION_BY_UNCOUPLING_PROTEINS_	3.55E-03	1.11E-01	0.61	1.61	73	109	ATP5PF|ATP5MG|UQCRH|ATP5F1E|NDUFA2|ATP5MC1|ATP5MF|UQCR11|NDUFA1|UQCRQ
NABA_SECRETED_FACTORS	3.64E-03	1.13E-01	0.53	1.48	54	197	S100A4|S100A2|S100A10|TNFSF11|S100A11|CXCL8|TNFSF13B|TNF|CXCL2|XCL1
LIAO_HAVE_SOX4_BINDING_SITES	3.69E-03	1.13E-01	-0.77	-1.54	262	37	SLC22A15|CTSC|NAV3|SLC2A1|PAM|INTS8|NRP1|MYEF2|RCC2|VGLL4
MEBARKI_HCC_PROGENITOR_WNT_DN_CTNNB1_DEPENDENT	3.71E-03	1.13E-01	-0.86	-1.53	253	18	DHRS9|GPC6|JAKMIP2
ZHOU_CELL_CYCLE_GENES_IN_IR_RESPONSE_24HR	3.73E-03	1.13E-01	-0.64	-1.48	297	118	FABP5|EZH2|USP1|HMMR|CENPF|CENPA|CEP55|LMNB1|HMGB2|NUF2
NIKOLSKY_BREAST_CANCER_20Q11_AMPLICON	3.86E-03	1.16E-01	0.81	1.74	114	30	ACSS2|CPNE1|DLGAP4|SCAND1|DYNLRB1|ROMO1|NCOA6|EIF6|RBM39|UQCC1
WP_LNCRNA_INVOLVEMENT_IN_CANONICAL_WNT_SIGNALING_AND_COLORECTAL_CANCER	3.87E-03	1.16E-01	-0.7	-1.52	291	70	EZH2|TCF7L2|CCND2|FZD3|CSNK1A1|MYC|CDK6|ROR1|CSNK1E|LRP5
ZHAN_MULTIPLE_MYELOMA_CD1_VS_CD2_DN	3.90E-03	1.16E-01	-0.74	-1.54	283	48	NAV2|OSBPL10|RNGTT|LAPTM4B|ST6GAL1|UBE2D2|SORT1|SBF2|PRKCB|NEK6
HOSHIDA_LIVER_CANCER_LATE_RECURRENCE_DN	3.95E-03	1.17E-01	-0.72	-1.53	292	59	GAB1|PHGDH|APBA1|ST3GAL6|COBLL1|ATP5F1D|FDX1|CTNND1|CASP6|PIR
TOYOTA_TARGETS_OF_MIR34B_AND_MIR34C	4.05E-03	1.19E-01	-0.53	-1.34	370	402	JADE1|CENPE|TAGLN2|PHGDH|UBE2S|TCF7L2|PSIP1|CENPF|NEDD1|CENPA
REACTOME_THE_CANONICAL_RETINOID_CYCLE_IN_RODS_TWILIGHT_VISION_	4.08E-03	1.19E-01	-0.88	-1.52	276	15	DHRS9|RBP4|CYP4V2
REACTOME_CYTOSOLIC_TRNA_AMINOACYLATION	4.21E-03	1.22E-01	-0.83	-1.54	291	24	GARS1|IARS1|TARS1|NARS1|AARS1|CARS1|YARS1|SARS1|DARS1|MARS1
WANG_MLL_TARGETS	4.24E-03	1.22E-01	-0.57	-1.4	364	227	SLIT2|GRB10|DAPP1|HDAC9|CYBA|KIF21A|MAP3K5|LDHB|ATP2B1|RPS6KA6
RAHMAN_TP53_TARGETS_PHOSPHORYLATED	4.25E-03	1.22E-01	-0.85	-1.53	291	20	ANXA1|ACTB|PHGDH|PGAM1|PRDX2|MAGOHB|PRDX3|PARK7
BOYLAN_MULTIPLE_MYELOMA_C_DN	4.35E-03	1.24E-01	-0.73	-1.53	317	50	CYSTM1|MYOF|B4GALT6|PLOD2|SERPINB1|LAPTM4B|SAT1|ZSWIM6|SOAT1|KLF7
BURTON_ADIPOGENESIS_3	4.41E-03	1.25E-01	-0.66	-1.49	344	97	EZH2|USP1|PCLAF|HMGB2|SLCO3A1|DCK|KIF4A|LMO4|MKI67|SMC2
WANG_SMARCE1_TARGETS_UP	4.44E-03	1.25E-01	-0.57	-1.39	384	240	PLXDC2|GRB10|BCAT1|ETV6|LRRFIP1|KRCC1|PAWR|ALDH1L2|PLCB1|SNX18
HELLER_HDAC_TARGETS_SILENCED_BY_METHYLATION_DN	4.51E-03	1.26E-01	-0.56	-1.39	392	250	PSAT1|CD48|MBNL1|LAPTM5|NIBAN1|ATF4|DDIT3|GSTO1|JCHAIN|IL6R
REACTOME_RHO_GTPASES_ACTIVATE_NADPH_OXIDASES	4.53E-03	1.26E-01	-0.83	-1.53	313	23	CYBB|CYBA|RAC1|PIN1|PRKCB|PRKCA|PIK3C3
HORTON_SREBF_TARGETS	4.65E-03	1.28E-01	0.84	1.71	142	23	HMGCS1|ACSS2|IDI1|INSIG1|FASN|SQLE|STARD4|FDPS|FDFT1|ELOVL6
GAUSSMANN_MLL_AF4_FUSION_TARGETS_C_DN	4.74E-03	1.30E-01	-0.87	-1.52	322	16	UCHL1|ASNS|ARHGAP22|ERO1A|SLC7A11|PLCL1|CHAC1|ERMP1
NAKAYAMA_SOFT_TISSUE_TUMORS_PCA1_UP	4.80E-03	1.30E-01	0.72	1.71	127	53	CD52|S100A4|IL4R|ARHGAP15|IFI44L|IFI30|CD44
SMID_BREAST_CANCER_RELAPSE_IN_LUNG_UP	4.85E-03	1.30E-01	-0.88	-1.51	328	15	UCHL1|PSPH|CLIC4|ADD2|SLC7A5
MEBARKI_HCC_PROGENITOR_WNT_DN	4.90E-03	1.30E-01	-0.72	-1.52	361	57	SLIT2|FGD4|DHRS9|GPC6|JAKMIP2
REN_ALVEOLAR_RHABDOMYOSARCOMA_DN	4.94E-03	1.30E-01	-0.53	-1.34	450	382	ANXA1|ARPC5|SWAP70|MBNL1|ADAM9|TAGLN2|GSTO1|RABAC1|RAC1|MCFD2
IWANAGA_CARCINOGENESIS_BY_KRAS_PTEN_UP	4.94E-03	1.30E-01	-0.6	-1.44	407	157	MIF|TCF7L2|PGK1|LMNB1|DTNB|WNK1|NT5C2|BHLHE40|PKIB|LAMP2
CUI_TCF21_TARGETS_2_UP	4.95E-03	1.30E-01	-0.53	-1.34	449	374	SLIT2|MMP16|MIF|PSAT1|ACTB|GPC6|PHGDH|ZFPM2|CYBA|FYB1
LEE_NEURAL_CREST_STEM_CELL_DN	5.01E-03	1.31E-01	-0.67	-1.49	387	89	SLIT2|CD9|FUT8|PROM1|SAT1|NAV3|TRIM24|CD82|PSTPIP2|SLC1A4
MARTORIATI_MDM4_TARGETS_FETAL_LIVER_DN	5.12E-03	1.32E-01	-0.52	-1.32	475	474	GRB10|MAPKAPK2|FOXP1|SLC38A2|TCF7L2|CTSC|ATP8A1|MEF2A|ZFAND5|CCAR1
KRASNOSELSKAYA_ILF3_TARGETS_UP	5.14E-03	1.32E-01	0.81	1.71	153	28	MX1|IFI6|ISG15|PSMB9|MX2|STAT1
CHIARADONNA_NEOPLASTIC_TRANSFORMATION_KRAS_CDC25_UP	5.16E-03	1.32E-01	-0.72	-1.52	379	55	ITGA6|CD9|POLD4|FUT8|PCLAF|PLP2|LAPTM4B|CAPG|ITGB7|TSPO
CHICAS_RB1_TARGETS_SENESCENT	5.18E-03	1.32E-01	-0.52	-1.32	480	459	LAPTM5|NIBAN1|EZH2|PHGDH|PAWR|FUT8|USP1|TEX30|PCLAF|MYH10
ABE_INNER_EAR	5.23E-03	1.32E-01	0.78	1.72	151	35	RPL28|RPS15|UBA52|RPL32|RPL21|RPS11|RPL35|VAMP5
REACTOME_CHROMATIN_MODIFYING_ENZYMES	5.24E-03	1.32E-01	-0.58	-1.4	446	207	JADE1|ACTB|EZH2|KDM6A|OGT|JAK2|ARID4A|SMARCC1|SMARCA2|TBL1XR1
WP_ELECTRON_TRANSPORT_CHAIN_OXPHOS_SYSTEM_IN_MITOCHONDRIA	5.32E-03	1.33E-01	0.64	1.62	120	87	COX7A2|ATP5PF|ATP5MG|UQCRH|ATP5F1E|NDUFA2|ATP5MC1|ATP5MF|UQCR11|NDUFA1
FARMER_BREAST_CANCER_CLUSTER_2	5.33E-03	1.33E-01	-0.78	-1.52	375	32	CENPE|NCAPG|CENPA|CEP55|KIF4A|CCNB2|CCNA2|PTTG1|BUB1B|NDC80
WP_ATM_SIGNALING_NETWORK_IN_DEVELOPMENT_AND_DISEASE	5.45E-03	1.35E-01	-0.75	-1.52	392	44	RAD50|MAP3K5|HMGN1|TRIM28|RIF1|RNF20|AURKB|ATM|RNF168|ATR
KOBAYASHI_EGFR_SIGNALING_24HR_DN	5.50E-03	1.35E-01	-0.56	-1.39	475	236	ITGA6|FABP5|PSAT1|EZH2|UBE2S|USP1|TEX30|HMMR|PBK|NCAPG
BOYAULT_LIVER_CANCER_SUBCLASS_G23_UP	5.51E-03	1.35E-01	-0.73	-1.52	402	51	IARS1|UBE2S|USP1|HLTF|CENPA|KIF4A|SLC38A1|MKI67|SMC2|BUB1B
KEGG_GLYCINE_SERINE_AND_THREONINE_METABOLISM	5.58E-03	1.36E-01	-0.8	-1.52	389	27	PSAT1|PSPH|PHGDH|CTH|CBS|GAMT
MOHANKUMAR_HOXA1_TARGETS_UP	5.60E-03	1.36E-01	-0.53	-1.33	509	374	LARGE1|FUT8|PCLAF|CLU|RBM47|LDHB|ATP2B1|GTF2I|SLC44A1|STK26
KEGG_DILATED_CARDIOMYOPATHY	5.77E-03	1.39E-01	-0.68	-1.5	437	74	ITGA6|ACTB|ITGB3|PRKACB|ITGB8|ITGB7|ADCY7|ITGAV|ATP2A2|ITGB1
WP_AMINO_ACID_METABOLISM	5.86E-03	1.40E-01	-0.67	-1.49	450	84	BCAT1|IARS1|ASNS|CTH|GLUD1|PPM1L|GLS|LDHA|CBS|ALDH7A1
PASQUALUCCI_LYMPHOMA_BY_GC_STAGE_UP	5.88E-03	1.40E-01	-0.55	-1.37	514	265	FABP5|CYSTM1|PRICKLE1|PAWR|TANC2|NBEA|ASNS|NARS1|CCND2|BASP1
DIAZ_CHRONIC_MEYLOGENOUS_LEUKEMIA_DN	5.91E-03	1.40E-01	0.61	1.59	128	97	RPS12|RPS15|RPL30|RPL32|RPS17|RPS24|RPS11|RPLP1|RPL23A|ANXA5
REACTOME_BASIGIN_INTERACTIONS	5.93E-03	1.40E-01	-0.84	-1.52	408	21	ITGA6|ATP1B1|SLC3A2|SLC7A11|ATP1B3|SLC7A5|SLC16A1|ITGB1
KRIGE_AMINO_ACID_DEPRIVATION	6.02E-03	1.40E-01	-0.79	-1.52	421	29	PSAT1|DDIT3|FYN|SLC38A2|ASNS|CTH|SLC7A11|CARS1|SARS1|DDIT4
TOOKER_GEMCITABINE_RESISTANCE_DN	6.06E-03	1.40E-01	-0.63	-1.45	482	116	PSAT1|UBE2S|APBB2|ASNS|PLOD2|CLU|EIF4EBP1|CEBPG|CLIC4|SNX3
IWANAGA_CARCINOGENESIS_BY_KRAS_PTEN_DN	6.08E-03	1.40E-01	-0.54	-1.36	539	298	PLXDC2|SET|CPNE8|SPTBN1|PLOD2|ARHGAP25|ADGRL2|TAX1BP1|MPDZ|GPD2
KEGG_ALZHEIMERS_DISEASE	6.08E-03	1.40E-01	0.55	1.5	110	144	COX7A2|ATP5PF|UQCRH|CALM3|ATP5F1E|NDUFA2|ATP5MC1|UQCR11|NDUFA1|UQCRQ
SMID_BREAST_CANCER_BASAL_UP	6.09E-03	1.40E-01	-0.51	-1.3	568	491	UCHL1|ITGA6|FABP5|PSAT1|SET|CENPE|TAGLN2|PHGDH|UBE2S|RRAS2
STAEGE_EWING_FAMILY_TUMOR	6.16E-03	1.41E-01	0.85	1.68	193	19	PAPPA|CCND1|JAK1|KDSR
WELCSH_BRCA1_TARGETS_UP	6.17E-03	1.41E-01	-0.59	-1.41	518	182	ANXA1|CD9|ATP5PB|CYBA|MYH10|SERPINB1|HMMR|GTF2I|TMBIM6|CSNK1A1
GRUETZMANN_PANCREATIC_CANCER_UP	6.26E-03	1.42E-01	-0.54	-1.35	560	319	FABP5|ANXA1|CD9|LAPTM5|ADAM9|GBP2|FYN|FYB1|CTSC|PCLAF
HOFFMANN_LARGE_TO_SMALL_PRE_BII_LYMPHOCYTE_UP	6.31E-03	1.42E-01	-0.61	-1.43	515	144	JADE1|CENPE|UBE2S|PCLAF|ENO1|ABR|CENPA|HMGB2|ANP32B|ITGB7
REACTOME_MITOTIC_PROPHASE	6.33E-03	1.42E-01	-0.67	-1.49	484	81	SET|LMNB1|SMC2|CCNB2|PRKCB|NEK6|PRKCA|SEH1L|USO1|TMPO
MARTENS_TRETINOIN_RESPONSE_UP	6.38E-03	1.42E-01	0.43	1.3	51	412	CD52|TMSB10|TMEM256|COX7A1|PLK2|ICAM1|PAX5|PIK3R5|UNC119|CTSD
KIM_GLIS2_TARGETS_UP	6.40E-03	1.42E-01	0.69	1.66	163	60	S100A4|BCL2A1|VIM|ISG15|PSMB9|TNFSF13B|ICAM1|LSP1|CD74|FBN1
KEGG_FOCAL_ADHESION	6.49E-03	1.43E-01	-0.59	-1.41	543	176	ITGA6|ACTB|DOCK1|FYN|RAC1|CCND2|ITGB3|TLN2|BIRC2|PAK1
VERNELL_RETINOBLASTOMA_PATHWAY_UP	6.54E-03	1.43E-01	-0.69	-1.49	491	68	EZH2|HMGB2|DCK|RFC4|PBX3|CNOT6L|DEK|TMPO|SUZ12|TCF19
WP_FOCAL_ADHESION	6.55E-03	1.43E-01	-0.59	-1.41	548	177	ITGA6|ACTB|DOCK1|FYN|RAC1|CCND2|ITGB3|TLN2|BIRC2|PAK1
REACTOME_EXTRACELLULAR_MATRIX_ORGANIZATION	6.61E-03	1.44E-01	-0.56	-1.37	573	243	ITGA6|MMP16|ADAM9|CAPN3|PLOD2|ITGB3|ITGB8|ITGB7|P4HB|CD47
RIGGI_EWING_SARCOMA_PROGENITOR_DN	6.75E-03	1.46E-01	-0.6	-1.42	558	160	MMP16|RUNX2|LRRFIP1|GPC6|PSD3|TANC2|PCLAF|PLCB1|CLU|PBK
RICKMAN_HEAD_AND_NECK_CANCER_C	6.82E-03	1.46E-01	-0.71	-1.5	504	58	PSPH|SLC2A1|DEFB4A|MGST1|CPT1A|HMGA2|GPR39|AMFR|SLC6A15
BERENJENO_TRANSFORMED_BY_RHOA_FOREVER_UP	6.84E-03	1.46E-01	-0.87	-1.5	463	15	DDIT3|GBE1|LXN|GADD45A
NABA_ECM_GLYCOPROTEINS	6.89E-03	1.46E-01	-0.6	-1.42	565	150	SLIT2|CRIM1|EDIL3|LTBP1
AMUNDSON_RESPONSE_TO_ARSENITE	6.90E-03	1.46E-01	-0.58	-1.39	583	194	GARS1|BCAT1|IARS1|DDIT3|ASNS|ZFAND5|CTH|KDM6A|ATP6V0E1|OGT
REACTOME_ION_HOMEOSTASIS	6.92E-03	1.46E-01	-0.73	-1.51	500	46	ITPR1|ATP1B1|ATP2B1|ITPR2|ATP1B3|AHCYL1|SRI|ATP2A2|STIM1|CAMK2G
WP_MECHANOREGULATION_AND_PATHOLOGY_OF_YAPTAZ_VIA_HIPPO_AND_NONHIPPO_MECHANISMS	6.98E-03	1.46E-01	-0.74	-1.51	502	44	ACTB|ITGB3|PAK1|ITGB8|ITGB7|MAP4K3|YWHAQ|SGMS1|PAK2|MAPK8
KAMIKUBO_MYELOID_CEBPA_NETWORK	7.02E-03	1.46E-01	-0.81	-1.51	487	25	CYBB|ANXA1|SERPINB1|LGALS1|SPINT2|CASD1|IRF8|RAB31|PGD
MULLIGHAN_NPM1_MUTATED_SIGNATURE_2_UP	7.08E-03	1.46E-01	-0.63	-1.45	562	115	CTH|DCK|BMPR1A|COMMD4|CEP135|PAIP1|NFE2L2|PARL|HNRNPH3|PBX3
CUI_TCF21_TARGETS_UP	7.11E-03	1.46E-01	-0.79	-1.51	497	28	PHGDH|CCND2|HMMR
ANDERSEN_LIVER_CANCER_KRT19_UP	7.15E-03	1.46E-01	0.77	1.68	208	34	RPS12|RPL35A|RPS14|RPS25|RPS17|RPS18|RPL27A|RPL9|RPL13A|RPL10A
WP_CHOLESTEROL_BIOSYNTHESIS_PATHWAY	7.18E-03	1.46E-01	0.88	1.65	230	15	HMGCS1|IDI1|SQLE|FDPS|FDFT1|MVK|SC5D|DHCR7|LSS|MVD
SEIDEN_ONCOGENESIS_BY_MET	7.21E-03	1.46E-01	-0.66	-1.47	553	83	ITGA6|MBNL1|ADAM9|SH3BGRL|SLC38A2|PLOD2|PNRC2|CLIC4|ACTR3|STK26
JEON_SMAD6_TARGETS_DN	7.21E-03	1.46E-01	-0.85	-1.5	491	17	UBE2S|CTH|CENPA|TOP2A|CCNB2|KIF23|KIF11
REACTOME_ANTIMICROBIAL_PEPTIDES	7.26E-03	1.46E-01	-0.8	-1.51	506	27	CLU|RNASE6|DEFB4A|ATP7A|PDZD11|GNLY|SLC11A1
MCBRYAN_PUBERTAL_TGFB1_TARGETS_UP	7.27E-03	1.46E-01	-0.6	-1.42	600	157	FABP5|GRB10|FOXP1|PLOD2|BASP1|CLU|PRKACB|CAPG|CRIM1|SLC2A1
MOHANKUMAR_HOXA1_TARGETS_DN	7.31E-03	1.46E-01	-0.62	-1.44	583	119	SLC22A15|ANXA1|GPC6|DDIT3|ASNS|EIF4EBP1|PLD1|TSPO|WLS|TXNIP
IVANOVA_HEMATOPOIESIS_LATE_PROGENITOR	7.56E-03	1.51E-01	-0.51	-1.3	700	457	CYBB|CPNE8|DOCK10|CTSC|NIN|USP24|ATP6V0E1|PBK|GBE1|TMEM156
SERVITJA_ISLET_HNF1A_TARGETS_DN	7.62E-03	1.51E-01	-0.66	-1.47	584	82	PGK1|ETV5|ATP7A|TPI1|PDK1|PFKL|NDUFS2|GPR137B|KYAT3|GLUL
FLECHNER_BIOPSY_KIDNEY_TRANSPLANT_REJECTED_VS_OK_DN	7.76E-03	1.53E-01	-0.51	-1.29	724	492	ITGA6|CD9|GRB10|AGAP1|FYN|RRAS2|MYH10|CTH|NARS1|PGK1
ONDER_CDH1_TARGETS_3_UP	7.88E-03	1.55E-01	-0.84	-1.5	538	18	FTL|PRKCA|MAGED2|TSC22D3|STC2
REACTOME_NON_INTEGRIN_MEMBRANE_ECM_INTERACTIONS	7.99E-03	1.56E-01	-0.71	-1.49	585	53	ITGA6|ITGB3|ITGAV|PRKCA|CASK|ITGB1
LIEN_BREAST_CARCINOMA_METAPLASTIC	8.04E-03	1.56E-01	-0.81	-1.5	557	24	MMP16|EDIL3|PPP1R12A|P4HB
BIOCARTA_TH1TH2_PATHWAY	8.05E-03	1.56E-01	0.88	1.65	258	15	IL2RA|IFNGR1|IL4R|CD40|IL18R1|IL12A|CD86
CHYLA_CBFA2T3_TARGETS_UP	8.22E-03	1.59E-01	-0.53	-1.33	737	327	FABP5|NAV2|SLAMF1|CD48|LAPTM5|B4GALT6|CTSC|SPTBN1|CCND2|SERPINB1
REACTOME_TRANSPORT_OF_CONNEXONS_TO_THE_PLASMA_MEMBRANE	8.25E-03	1.59E-01	0.87	1.65	262	16	TUBA1B|TUBA1A|TUBB3|TUBA4A|TUBB2A
MEISSNER_BRAIN_HCP_WITH_H3_UNMETHYLATED	8.41E-03	1.61E-01	-0.81	-1.5	583	24	CAMKK2|MSH4|DDX3X
HADDAD_B_LYMPHOCYTE_PROGENITOR	8.46E-03	1.61E-01	-0.56	-1.37	730	233	CD9|ARAP2|LAPTM5|CAPN3|PSD3|MEF2A|AUTS2|ITPR1|TOP2B|HMGB2
BOYLAN_MULTIPLE_MYELOMA_PCA3_UP	8.51E-03	1.62E-01	-0.68	-1.48	639	68	UCHL1|FABP5|ASNS|CCND2|SERPINB1|TLN2|LAPTM4B|GPHN|BHLHE40|CDK6
BENPORATH_NOS_TARGETS	8.55E-03	1.62E-01	-0.59	-1.41	704	154	SET|JADE1|LARGE1|TRIM24|SLC44A1|TBL1XR1|PNISR|TOP2A|ROR1|ARID1B
LEE_LIVER_CANCER_MYC_UP	8.61E-03	1.62E-01	0.71	1.65	238	45	RPL28|RPS16|RPS14|RPLP2|RPS24|RPL36|HMGCS1|MGST3|APRT|RPL13A
TURASHVILI_BREAST_NORMAL_DUCTAL_VS_LOBULAR_UP	8.64E-03	1.62E-01	-0.71	-1.49	634	54	PAWR|ST3GAL6|GLUD1|PDE4DIP|VPS13B|DCAF8|LRCH3|RPE|RIDA|PHF20L1
KEGG_OXIDATIVE_PHOSPHORYLATION	8.67E-03	1.62E-01	0.58	1.53	180	109	COX7A2|ATP5PF|ATP5MG|UQCRH|ATP5F1E|NDUFA2|ATP5MC1|ATP5MF|UQCR11|NDUFA1
KONG_E2F3_TARGETS	8.82E-03	1.64E-01	-0.65	-1.46	683	90	EZH2|USP1|PCLAF|PSIP1|HMMR|PBK|CENPF|NCAPG|LMNB1|HMGB2
LI_CISPLATIN_RESISTANCE_UP	8.85E-03	1.64E-01	-0.82	-1.5	610	22	ADGRL2|CEMIP2|SMARCA2|MGST1|CCDC171
REACTOME_CELL_CYCLE_MITOTIC	8.97E-03	1.65E-01	-0.5	-1.29	835	482	SET|POLD4|CENPE|UBB|UBE2S|CCND2|HMMR|SMC3|CENPF|NCAPG
HUPER_BREAST_BASAL_VS_LUMINAL_UP	9.04E-03	1.66E-01	-0.76	-1.49	640	35	ITGA6|FABP5
CHIARADONNA_NEOPLASTIC_TRANSFORMATION_KRAS_UP	9.09E-03	1.66E-01	-0.62	-1.43	724	117	ITGA6|NAV2|SET|FUT8|EVL|PCLAF|CENPA|APBB1IP|ITGB7|TIPARP
DURCHDEWALD_SKIN_CARCINOGENESIS_DN	9.15E-03	1.67E-01	-0.55	-1.36	790	233	ITGA6|ARAP2|DOCK1|MAP3K20|PXK|MACF1|HMMR|COBLL1|PAK1|SLC4A7
PEDERSEN_METASTASIS_BY_ERBB2_ISOFORM_1	9.42E-03	1.71E-01	-0.73	-1.49	677	43	NAV2|RUNX2|MAP3K5|SLC7A11|BHLHE40|ADGRG6|EGR1|DUSP6|STRN3
MCGARVEY_SILENCED_BY_METHYLATION_IN_COLON_CANCER	9.48E-03	1.71E-01	-0.79	-1.49	660	26	UCHL1|RAB32
WP_RETINOBLASTOMA_GENE_IN_CANCER	9.55E-03	1.72E-01	-0.65	-1.46	734	85	HLTF|SMC3|HMGB2|DCK|KIF4A|SMARCA2|RFC4|SMC2|MYC|TOP2A
RAO_BOUND_BY_SALL4	9.64E-03	1.72E-01	-0.57	-1.38	813	190	BCAT1|FGD4|B4GALT6|UBB|SLC38A2|ASNS|OGT|PRDX6|SLC44A1|UHRF2
MARKEY_RB1_ACUTE_LOF_UP	9.70E-03	1.73E-01	-0.56	-1.37	831	219	NAV2|SET|UBE2S|PCLAF|PSIP1|SMC3|OGT|CENPA|HMGN1|HMGB2
DACOSTA_UV_RESPONSE_VIA_ERCC3_XPCS_DN	9.94E-03	1.76E-01	-0.66	-1.46	761	81	SLIT2|ARAP2|NECTIN3|NAV3|VPS13B|TMEM131L|IL6|BMPR1A|SOS2|CENPC
KEGG_REGULATION_OF_ACTIN_CYTOSKELETON	9.96E-03	1.76E-01	-0.57	-1.38	837	184	ITGA6|ARPC5|ACTB|DOCK1|ARPC2|RRAS2|MYH10|RAC1|ITGB3|BRK1
NABA_CORE_MATRISOME	1.03E-02	1.81E-01	-0.56	-1.37	876	206	SLIT2|CRIM1|EDIL3|LTBP1|SRGN|SPOCK2|COL8A1|IGFBP4|INTS14|VCAN
REACTOME_RHO_GTPASE_EFFECTORS	1.03E-02	1.81E-01	-0.55	-1.35	898	254	CYBB|ARPC5|ACTB|CENPE|ARPC2|CYBA|EVL|MYH10|RAC1|CENPF
REACTOME_METABOLISM_OF_WATER_SOLUBLE_VITAMINS_AND_COFACTORS	1.03E-02	1.81E-01	-0.62	-1.43	818	109	GSTO1|ALDH1L2|SLC2A3|SLC2A1|GPHN|TPK1|MMADHC|MTHFD1L|PNPO|AASDHPPT
SMID_BREAST_CANCER_LUMINAL_A_UP	1.06E-02	1.84E-01	-0.68	-1.47	787	63	PSD3|RBP4|PDCD4|STC2|MYB|NAT1|PCSK5|MAOA|SPTAN1|ESR1
ZHANG_ANTIVIRAL_RESPONSE_TO_RIBAVIRIN_UP	1.07E-02	1.85E-01	0.82	1.64	332	21	MX1|IFI6|PDLIM1|ASS1|CD99|STAT1|IRF7
SCHOEN_NFKB_SIGNALING	1.07E-02	1.85E-01	0.76	1.64	319	30	MMP9|CXCL8|FN1|CXCL2|GADD45B|IL1B
VERHAAK_GLIOBLASTOMA_MESENCHYMAL	1.07E-02	1.85E-01	-0.57	-1.37	904	193	ANXA1|RUNX2|SWAP70|LAPTM5|LRRFIP1|POLD4|MYOF|LGALS3|CTSC|MYO1F
PID_CONE_PATHWAY	1.08E-02	1.85E-01	-0.83	-1.48	740	19	SLC24A2
TAKAO_RESPONSE_TO_UVB_RADIATION_UP	1.09E-02	1.85E-01	0.63	1.57	257	78	FTH1|S100A4|RPS25|RPL21|RPL27A|RPL36A|COX7A2|TXN|RPS28|POLR2L
LINDGREN_BLADDER_CANCER_CLUSTER_3_UP	1.10E-02	1.85E-01	-0.53	-1.33	975	297	EZH2|CENPE|TARS1|TEX30|ITPR1|DYNLT3|HLTF|CENPF|CENPA|CEP55
BILD_CTNNB1_ONCOGENIC_SIGNATURE	1.10E-02	1.85E-01	-0.67	-1.46	832	71	RUNX2|SMC3|FBXO11|PNISR|ELF1|ATRX|ZNF532|EPRS1|SCAF11|CHD9
DANG_MYC_TARGETS_UP	1.11E-02	1.85E-01	0.56	1.49	220	120	RPS20|RPS16|HSPA8|RPS19|RPL32|RPS17|RPL27A|RPL26|RPS13|TXN
BOUDOUKHA_BOUND_BY_IGF2BP2	1.11E-02	1.85E-01	0.6	1.54	242	96	FTH1|RPS16|RPS15|SEC61B|FAU|RPS10|RPL36A|RPL36|RPS27A|ATP5F1E
REACTOME_MRNA_SPLICING_MINOR_PATHWAY	1.11E-02	1.85E-01	0.68	1.61	296	51	SNRPG|SNRPD2|SNU13|POLR2L|SNRPE|POLR2F|SNRPD3|POLR2J|SNRPF|SNRNP25
REACTOME_ION_TRANSPORT_BY_P_TYPE_ATPASES	1.11E-02	1.85E-01	-0.71	-1.48	806	48	ATP8A1|ATP1B1|ATP10D|ATP2B1|ATP7A|ATP1B3|PDZD11|SRI|CUTC|ATP2A2
GAUSSMANN_MLL_AF4_FUSION_TARGETS_F_DN	1.14E-02	1.87E-01	-0.78	-1.48	798	28	AGAP1|ALDH1L2|CTH|ERO1A|CD53|GADD45A|MIGA1|GHITM
SIMBULAN_PARP1_TARGETS_DN	1.14E-02	1.87E-01	-0.85	-1.47	773	15	SET|TAGLN2|UBE2S|HMGB2|CCNB2|CCNA2|CDC20
LEE_DOUBLE_POLAR_THYMOCYTE	1.14E-02	1.87E-01	-0.81	-1.48	782	21	SLAMF1|LYST|DNMBP
PUJANA_BREAST_CANCER_WITH_BRCA1_MUTATED_UP	1.14E-02	1.87E-01	-0.7	-1.47	833	54	EZH2|UBE2S|USP1|HMMR|CENPA|TTF2|RFC4|RPA1|DEK|KATNA1
THUM_SYSTOLIC_HEART_FAILURE_UP	1.15E-02	1.89E-01	-0.52	-1.31	1043	352	PLXDC2|UCHL1|BCAT1|LAPTM5|MAPKAPK2|DHRS9|ACTB|ADAM9|EIF2S3|APBB2
WILENSKY_RESPONSE_TO_DARAPLADIB	1.16E-02	1.89E-01	-0.79	-1.48	805	25	CYBB|CD48|BIN2|EVI2A|EVI2B|ITGB2|NCF1|DENND2D|PLAUR|CTSS
KAMMINGA_SENESCENCE	1.16E-02	1.89E-01	-0.74	-1.48	827	37	EZH2|RABAC1|CCAR1|HMGN1|MKI67|LIN54|KPNB1|ELAVL1|ARID1A
TURASHVILI_BREAST_DUCTAL_CARCINOMA_VS_DUCTAL_NORMAL_DN	1.19E-02	1.91E-01	-0.6	-1.4	965	139	ANXA1|JCHAIN|RAPGEF2|ST3GAL6|ATP10D|ITGB8|CSNK1A1|MGST1|PKP4|CHIC2
WP_PROXIMAL_TUBULE_TRANSPORT	1.19E-02	1.91E-01	-0.73	-1.48	857	42	ATP6V0E1|ATP1B1|ATP6V0B|SLC3A2|SLC2A1|ATP6V1A|SLC4A4|ATP6V1G1
VECCHI_GASTRIC_CANCER_EARLY_DN	1.20E-02	1.91E-01	-0.54	-1.33	1047	265	SLIT2|MDFIC|JCHAIN|ALDH1L2|IL6R|CLU|PRKACB|ST3GAL6|LDHB|RPS6KA6
TIEN_INTESTINE_PROBIOTICS_6HR_UP	1.20E-02	1.91E-01	0.69	1.61	327	47	RPS23|HSPA8|RPL23|RPS14|RPS19|RPS17|RPS24|RPL27A|RPS11|RPL37A
POMEROY_MEDULLOBLASTOMA_DESMOPLASIC_VS_CLASSIC_DN	1.20E-02	1.91E-01	0.68	1.6	321	52	RPS23|RPL35A|RPL34|BCL2|RPS17|RPS18|RPL21|RPS11|RPS10|RPL36A
MODY_HIPPOCAMPUS_PRENATAL	1.21E-02	1.91E-01	0.71	1.62	343	40	RPL30|RPL34|RPS18|RPL37|RPS27|RPL23A|UBE2C|RPL19|RPL9|SNRPB2
YAMASHITA_LIVER_CANCER_WITH_EPCAM_UP	1.21E-02	1.91E-01	0.69	1.61	331	47	RPS12|RPL28|RPS24|RPS10|RPS27A|RPL23A|RPL17|RPL29|RPL35|RPL9
REACTOME_SIGNALING_BY_RECEPTOR_TYROSINE_KINASES	1.21E-02	1.91E-01	-0.5	-1.28	1120	453	CYBB|GRB10|ELMO1|MAPKAPK2|ACTB|DOCK1|GAB1|UBB|FYN|CYBA
WP_TRANSSULFURATION_AND_ONE_CARBON_METABOLISM	1.21E-02	1.91E-01	-0.78	-1.48	848	28	PSAT1|PSPH|PHGDH|CTH|MTHFD1L|CBS|MTHFD2|AHCYL1|MAT2B|MTR
REACTOME_INTEGRIN_CELL_SURFACE_INTERACTIONS	1.22E-02	1.91E-01	-0.67	-1.45	916	68	ITGA6|ITGB3|ITGB8|ITGB7|CD47|ITGAV|ITGB2|COL8A1|ITGB1
DIRMEIER_LMP1_RESPONSE_LATE_DN	1.23E-02	1.91E-01	0.77	1.63	368	28	RPS19|RPS11|FAU|ISG15|RPL29|PSMB9|BTG1|COX8A|UBC|ARHGDIB
NOUZOVA_METHYLATED_IN_APL	1.23E-02	1.91E-01	-0.71	-1.47	895	49	MMP16|GAB1|SMCHD1|MARK2|CADM1|SETBP1|LCOR|VPS8|GBF1|EFNA5
WP_PATHWAYS_AFFECTED_IN_ADENOID_CYSTIC_CARCINOMA	1.25E-02	1.93E-01	-0.69	-1.46	930	59	KDM6A|ERBIN|SMARCA2|UHRF1|MYC|FBXW7|ATRX|NCOR1|KANSL1|PIK3CA
WHITEFORD_PEDIATRIC_CANCER_MARKERS	1.26E-02	1.93E-01	-0.62	-1.42	998	112	PSAT1|BCAT1|CENPE|PBK|EIF4EBP1|CENPF|ENO1|CENPA|NUF2|UHRF1
SERVITJA_ISLET_HNF1A_TARGETS_UP	1.26E-02	1.93E-01	-0.6	-1.4	1028	137	UCHL1|ANXA1|LAPTM5|GAB1|LGALS3|CYBA|CTSC|SERPINB1|CAPG|GALK1
REICHERT_MITOSIS_LIN9_TARGETS	1.26E-02	1.93E-01	-0.78	-1.48	880	27	CENPE|HMMR|CENPF|CENPA|CEP55|HMGB2|MKI67|MYO6|TOP2A|KIF23
LANDIS_ERBB2_BREAST_TUMORS_324_UP	1.27E-02	1.93E-01	-0.59	-1.4	1035	138	CYSTM1|CD9|LRRFIP1|B4GALT6|FUT8|CTSC|CMAS|DCK|CD82|DAP
REACTOME_POST_TRANSLATIONAL_MODIFICATION_SYNTHESIS_OF_GPI_ANCHORED_PROTEINS	1.27E-02	1.93E-01	0.64	1.58	316	67	CD52|NRN1|CD109|PGAP1|DPM3|PIGL|PIGP
OSWALD_HEMATOPOIETIC_STEM_CELL_IN_COLLAGEN_GEL_DN	1.28E-02	1.93E-01	-0.55	-1.34	1106	235	CD9|SET|LRRFIP1|POLD4|ANKRD11|RRAS2|JCHAIN|MEF2A|ASNS|SLC2A3
BOWIE_RESPONSE_TO_TAMOXIFEN	1.28E-02	1.93E-01	0.85	1.61	407	16	MX1|IFI6|ISG15|IFNGR1|STAT1|IRF7|IRF9|IRF1|CCL5
JISON_SICKLE_CELL_DISEASE_DN	1.29E-02	1.93E-01	0.51	1.41	216	164	RPS20|HSPA8|RPL30|RPS24|RPL21|RPLP1|RPS13|RPL37|RPS27A|RPS28
YAO_TEMPORAL_RESPONSE_TO_PROGESTERONE_CLUSTER_13	1.29E-02	1.93E-01	0.51	1.41	212	169	TOMM5|SNX10|ATP5PF|ATP5F1E|SNRPG|SNRPD2|NDUFA2|UBL5|LAMTOR5|ELOB
REACTOME_METABOLISM_OF_VITAMINS_AND_COFACTORS	1.32E-02	1.97E-01	-0.58	-1.38	1095	165	GPC6|GSTO1|ALDH1L2|SLC2A3|RBP4|SLC2A1|GPHN|TPK1|MMADHC|MTHFD1L
GREENBAUM_E2A_TARGETS_UP	1.33E-02	1.97E-01	-0.76	-1.47	934	31	PGK1|EIF4EBP1|KIF4A|MKI67|TOP2A|CCNB2|SCIN|EPRS1|CCNA2|SLC7A5
ZHANG_INTERFERON_RESPONSE	1.33E-02	1.97E-01	0.82	1.62	418	19	MX1|ISG15|MX2|STAT1|IFI30|IFI44|SP110|IRF9|IRF1|RTP4
NAKAMURA_METASTASIS_MODEL_DN	1.34E-02	1.98E-01	-0.74	-1.47	951	37	FABP5|RUNX2|SERPINB1|DDB2|WIPI2
WP_ROLE_OF_OSX_AND_MIRNAS_IN_TOOTH_DEVELOPMENT	1.35E-02	1.99E-01	-0.85	-1.46	916	15	RUNX2|NOTCH2
BROWNE_HCMV_INFECTION_18HR_UP	1.36E-02	1.99E-01	-0.58	-1.38	1123	161	ATP8A1|CBLB|HLTF|HELZ|BHLHE40|POLR2H|ZFX|SLC1A4|ETV5|MTHFD2
REACTOME_HEMOSTASIS	1.36E-02	1.99E-01	-0.5	-1.27	1273	492	ITGA6|MIF|CD9|CD48|ACTB|DOCK1|CENPE|TAGLN2|ZFPM2|FYN
LUI_THYROID_CANCER_PAX8_PPARG_DN	1.37E-02	1.99E-01	0.69	1.59	381	44	RPS12|DDT|HSPA8|RPL21|RPL17|RPL18A|HINT1|UQCR11|YWHAZ|RPS2
GENTILE_UV_HIGH_DOSE_DN	1.37E-02	1.99E-01	-0.54	-1.33	1197	262	ITGA6|RRAS2|RAPGEF2|USP1|HERPUD1|ZFAND5|AUTS2|CENPA|SAT1|TNFAIP8
DING_LUNG_CANCER_EXPRESSION_BY_COPY_NUMBER	1.38E-02	2.00E-01	-0.63	-1.42	1077	97	CMAS|CEBPG|PPP1R12A|RFC4|AKAP9|TAF2|NIPBL|NSD3|PIK3CA|PAK2
LI_AMPLIFIED_IN_LUNG_CANCER	1.39E-02	2.00E-01	0.52	1.42	240	157	RPS21|RPS20|RPL28|RPS16|RPL30|RPL27A|RPS10|RPL36A|RPL27|RPL37
HEIDENBLAD_AMPLICON_8Q24_DN	1.39E-02	2.00E-01	-0.74	-1.47	986	36	LAPTM5|PRICKLE1|MYOF|ATF4|NT5C2|NEK6|GSTK1|SRSF11|SEC63|HIVEP3
FURUKAWA_DUSP6_TARGETS_PCI35_DN	1.39E-02	2.00E-01	-0.67	-1.45	1046	67	PBK|CENPF|NCAPG|CENPA|CEP55|RFC4|CCNB2|CCNA2|KIF20B|KNSTRN
NOUZOVA_TRETINOIN_AND_H4_ACETYLATION	1.44E-02	2.05E-01	-0.6	-1.4	1156	127	MYOF|MTPN|WSB1|PNISR|FBXO38|ORC4|THRAP3|MPV17|SENP7|ARL14EP
REACTOME_WNT_LIGAND_BIOGENESIS_AND_TRAFFICKING	1.44E-02	2.05E-01	-0.84	-1.46	973	15	SNX3|WLS|VPS26A|VPS29
LEE_INTRATHYMIC_T_PROGENITOR	1.46E-02	2.08E-01	-0.83	-1.46	998	17	RRAS2|JCHAIN|CDK6|HIVEP3
HEIDENBLAD_AMPLICON_12P11_12_UP	1.47E-02	2.08E-01	-0.75	-1.46	1040	33	CTSC|ACTR3|METTL9|RPA1|PPP1R7|TM7SF3|DNMBP|ETNK1|CBR3|AP1S2
SENESE_HDAC1_TARGETS_UP	1.48E-02	2.08E-01	-0.51	-1.28	1348	391	ITGA6|PSAT1|MBNL1|B4GALT6|HDAC9|IL6R|DOCK10|CCND2|PNRC2|ITPR1
EINAV_INTERFERON_SIGNATURE_IN_CANCER	1.51E-02	2.12E-01	0.79	1.61	462	23	MX1|IFI6|ISG15|EIF2AK2|STAT1|IFI44L|IFI30|IFI44|SP110|IRF9
MARTORIATI_MDM4_TARGETS_NEUROEPITHELIUM_DN	1.51E-02	2.12E-01	-0.61	-1.4	1204	116	FGD4|HDAC9|FYN|CTSC|KIF21A|PAK1|ITGB8|CX3CR1|JAKMIP2|STX3
NUTT_GBM_VS_AO_GLIOMA_DN	1.51E-02	2.12E-01	0.7	1.59	426	41	RPS20|RPL36AL|RPL30|RPLP2|RPL27A|RPS13|RPL23A|RPL24|POLR2F|UQCRB
NAKAYAMA_SOFT_TISSUE_TUMORS_PCA2_UP	1.52E-02	2.12E-01	-0.65	-1.44	1156	74	CENPE|UBE2S|PSD3|PCLAF|HMMR|PBK|PLP2|CENPF|CENPA|CEP55
WP_ALPHA_6_BETA_4_SIGNALING_PATHWAY	1.53E-02	2.12E-01	-0.75	-1.46	1079	33	ITGA6|GAB1|RAC1|EIF4EBP1|RHOA|PRKCA|PIK3R1
TCGA_GLIOBLASTOMA_COPY_NUMBER_UP	1.56E-02	2.14E-01	-0.68	-1.45	1163	61	CCND2|CEP170|SDCCAG8|PUM2|SMC6|CDK6|CHIC2|CTDSP2|PIK3CA|CAPZA2
RADAEVA_RESPONSE_TO_IFNA1_UP	1.56E-02	2.14E-01	0.71	1.58	445	38	MX1|IFI6|BCL2|ISG15|PRKCQ|MX2|STAT1|IRF7|IFI44L|IFI44
BIOCARTA_ALK_PATHWAY	1.56E-02	2.14E-01	-0.77	-1.46	1088	27	TGFBR2|BMPR1A|APC|MAP3K7|ACVR1|MEF2C|ATF2|CTNNB1|TGFBR3|RFC1
GARY_CD5_TARGETS_UP	1.57E-02	2.14E-01	-0.5	-1.27	1447	446	CYSTM1|GARS1|PSAT1|CD37|TKT|CD48|SET|POLD4|ATF4|PHGDH
GAUSSMANN_MLL_AF4_FUSION_TARGETS_G_DN	1.57E-02	2.14E-01	-0.75	-1.46	1108	33	ELMO1|PCK2|CHST1|ARL14EP|AKR1B1|TMEM243|ETV1|DGCR6L|NSD2|CPOX
REACTOME_MEIOSIS	1.57E-02	2.14E-01	-0.68	-1.45	1164	58	RAD50|SMC3|LMNB1|RAD21|TEX12|RPA1|UBE2I|ATM|TERF1|ATR
PODAR_RESPONSE_TO_ADAPHOSTIN_UP	1.58E-02	2.15E-01	-0.59	-1.39	1279	131	ANXA1|GARS1|PSAT1|NIBAN1|ATF4|DDIT3|FYN|SLC38A2|ASNS|ZFAND5
MALONEY_RESPONSE_TO_17AAG_DN	1.59E-02	2.16E-01	0.62	1.54	383	73	RPL36AL|RPS16|RPL30|RPL27A|PSMA7|SNRPG|RPL35|POLR2L|ELOB|DYNLL1
DER_IFN_ALPHA_RESPONSE_UP	1.60E-02	2.16E-01	0.63	1.55	401	65	MX1|IFI6|ISG15|PSMB9|SEM1|MX2|BTG1|ZFP36L2|STAT1|SSBP1
REACTOME_NUCLEAR_ENVELOPE_BREAKDOWN	1.62E-02	2.18E-01	-0.7	-1.45	1180	50	LMNB1|CCNB2|PRKCB|NEK6|PRKCA|SEH1L|TMPO|NUP205|NUP37|NDC1
BIOCARTA_AGR_PATHWAY	1.65E-02	2.21E-01	-0.77	-1.46	1150	27	RAC1|PAK1|UTRN|ARHGEF6|GIT2|PAK2|MAPK8|ITGB1|JUN|PAK3
LEONARD_HYPOXIA	1.67E-02	2.23E-01	-0.73	-1.45	1189	38	SLC2A3|PGK1|SLC2A1|BHLHE40|DDIT4|PHC2|ALDOA|HNRNPA1|PLIN2|SLC7A5
GRAHAM_NORMAL_QUIESCENT_VS_NORMAL_DIVIDING_DN	1.68E-02	2.25E-01	-0.64	-1.42	1289	81	FABP5|PCLAF|NCAPG|CEP55|COTL1|RFC4|SMC2|TOP2A|CCNB2|RNASEH2A
PILON_KLF1_TARGETS_UP	1.70E-02	2.25E-01	-0.5	-1.27	1559	421	SLAMF1|GRB10|MBNL1|ACTB|GPC6|FUT8|ZFAND5|CLU|RBP4|FAM126A
REACTOME_RESPIRATORY_ELECTRON_TRANSPORT	1.71E-02	2.26E-01	0.59	1.5	387	87	UQCRH|NDUFA2|UQCR11|NDUFA1|UQCRQ|UQCR10|COX6A1|NDUFB7|NDUFC1|COX20
REACTOME_AGGREPHAGY	1.72E-02	2.27E-01	0.7	1.57	491	38	UBA52|TUBA1B|RPS27A|VIM|DYNLL1|TUBA1A|TUBB3|UBE2V1|UBC|HSP90AA1
ROESSLER_LIVER_CANCER_METASTASIS_UP	1.73E-02	2.27E-01	-0.63	-1.41	1340	91	CD37|CENPE|FUT8|RAD50|BASP1|HMMR|GPD2|SERPINB6|FANCC|GCFC2
MAHADEVAN_IMATINIB_RESISTANCE_DN	1.74E-02	2.28E-01	-0.84	-1.44	1177	15	ADGRL2|SRGN|CXCR4
REACTOME_THE_CITRIC_ACID_TCA_CYCLE_AND_RESPIRATORY_ELECTRON_TRANSPORT	1.74E-02	2.28E-01	0.51	1.4	302	156	ATP5PF|ATP5MG|UQCRH|ATP5F1E|NDUFA2|ATP5MC1|ATP5MF|UQCR11|NDUFA1|UQCRQ
SHETH_LIVER_CANCER_VS_TXNIP_LOSS_PAM2	1.75E-02	2.29E-01	-0.58	-1.37	1431	141	CYSTM1|RUNX2|POLD4|B4GALT6|TAGLN2|DDIT3|PAWR|HMMR|NUF2|TGFBR2
TSENG_ADIPOGENIC_POTENTIAL_UP	1.76E-02	2.29E-01	-0.78	-1.46	1223	24	CARS1|MTHFD2|RHOU|TRIB3|CRABP2|ADORA2B|UCK2|DBNL
REACTOME_RHO_GTPASES_ACTIVATE_WASPS_AND_WAVES	1.77E-02	2.29E-01	-0.73	-1.45	1256	36	ARPC5|ACTB|ARPC2|RAC1|BRK1|CYFIP1|ACTR3|WIPF1|ARPC1B|ARPC1A
WAMUNYOKOLI_OVARIAN_CANCER_LMP_UP	1.80E-02	2.31E-01	0.46	1.32	239	239	IQGAP2|MYO10|COX7A2|TXN|MGLL|MRPL41|UQCR11|RRBP1|ATP5MD|LSM7
CHEOK_RESPONSE_TO_MERCAPTOPURINE_DN	1.80E-02	2.31E-01	-0.83	-1.45	1223	16	LAPTM4B|RNASE6|HAT1|SORL1|SPOCK2|RBBP8|TK1|CIR1|CUL4B
REACTOME_SIGNALING_BY_RETINOIC_ACID	1.80E-02	2.31E-01	-0.74	-1.45	1276	34	FABP5|DHRS9|PDK1|PPARD|CPT1A|RDH14|PDHA1|CRABP2|PDHX|PDHB
REACTOME_SLC_TRANSPORTER_DISORDERS	1.80E-02	2.31E-01	-0.64	-1.42	1374	79	SLC9A9|SLC3A2|SLC2A1|SLC4A4|SEH1L|SLC16A1|NUP205|NUP37|NDC1|NUP210
TONKS_TARGETS_OF_RUNX1_RUNX1T1_FUSION_SUSTAINED_IN_MONOCYTE_UP	1.82E-02	2.32E-01	-0.82	-1.45	1247	18	UCHL1|SOX4|PPFIBP1|DUSP6|HSPB1
SU_TESTIS	1.82E-02	2.32E-01	-0.67	-1.44	1351	62	EZH2|HMMR|RFC4|CCNB2|TTLL5|PMS1|TOPBP1|RASSF1|BUB1B|BUB1
LINDSTEDT_DENDRITIC_CELL_MATURATION_D	1.83E-02	2.32E-01	-0.69	-1.44	1338	53	ANXA1|DOCK1|SLC1A5|MKNK1|ADCY7|ATP6V1A|CTNND1|ITGAV|PTPRE|FCGRT
SLEBOS_HEAD_AND_NECK_CANCER_WITH_HPV_UP	1.86E-02	2.34E-01	-0.66	-1.43	1395	67	EZH2|USP1|HLTF|POLR2H|RFC4|TOPBP1|PDCD10|SLF1|RNF168|INPP5B
BROWNE_HCMV_INFECTION_6HR_DN	1.86E-02	2.34E-01	-0.58	-1.37	1518	144	ITGA6|HDAC9|TCF7L2|ITGB3|KDM6A|CBLB|CENPF|P2RY10|BHLHE40|ADCY7
PLASARI_TGFB1_SIGNALING_VIA_NFIC_1HR_DN	1.86E-02	2.34E-01	-0.62	-1.4	1452	96	GPC6|CENPE|ANKRD11|SPTBN1|SNX18|ATP1B1|AKAP9|ATRX|THOC2|RBFOX2
WENG_POR_TARGETS_GLOBAL_UP	1.87E-02	2.34E-01	0.84	1.58	600	15	HMGCS1|IDI1|SQLE|FDPS|CYB5B|DHCR7
KONDO_PROSTATE_CANCER_WITH_H3K27ME3	1.88E-02	2.34E-01	-0.61	-1.4	1475	102	ELMO1|CLECL1|CLDND1|RNASE6|ICA1|PIK3CG|UBD|TMTC1|IL16|CXCR4
DALESSIO_TSA_RESPONSE	1.88E-02	2.34E-01	-0.81	-1.45	1285	18	ANXA1|CLU|LGALS1
KEGG_RETINOL_METABOLISM	1.88E-02	2.34E-01	-0.77	-1.45	1309	26	DHRS9|ADH5
NIKOLSKY_BREAST_CANCER_8Q12_Q22_AMPLICON	1.89E-02	2.34E-01	-0.61	-1.39	1494	111	FABP5|MMP16|LAPTM4B|VPS13B|TP53INP1|PAG1|ZNF704|PABPC1|INTS8|ZBTB10
TURASHVILI_BREAST_LOBULAR_CARCINOMA_VS_LOBULAR_NORMAL_UP	1.90E-02	2.34E-01	-0.65	-1.42	1447	76	PAWR|PAPOLA|CCPG1|MGST1|CHPT1|WLS|LAMP2|LYPD6|SORL1|N4BP2L1
BOWIE_RESPONSE_TO_EXTRACELLULAR_MATRIX	1.90E-02	2.34E-01	0.84	1.58	609	15	MX1|IFI6|ISG15|PSMB9|IFNGR1|STAT1|IRF7|IRF1
PID_PDGFRB_PATHWAY	1.90E-02	2.34E-01	-0.59	-1.38	1531	127	ARPC5|GRB10|GAB1|ARPC2|FYN|RAC1|ITGB3|BRK1|PAK1|JAK2
GARGALOVIC_RESPONSE_TO_OXIDIZED_PHOSPHOLIPIDS_TURQUOISE_UP	1.92E-02	2.35E-01	-0.65	-1.42	1454	74	NECTIN3|SLC4A7|CLDND1|ARHGAP5|TIPARP|SLC7A11|GPCPD1|MYC|PTGR1|IPMK
THUM_SYSTOLIC_HEART_FAILURE_DN	1.94E-02	2.38E-01	-0.56	-1.35	1622	169	NIBAN1|RAPGEF2|PSD3|SPTBN1|VTI1A|SLC38A1|CSNK1A1|PLEKHA5|TESC|PLEKHA2
COLDREN_GEFITINIB_RESISTANCE_UP	1.97E-02	2.39E-01	-0.64	-1.42	1503	77	UCHL1|IARS1|RAD50|CEBPG|SLC7A1|ID3|CDK5RAP2|UBE2M|UBA2|RABEPK
HEIDENBLAD_AMPLIFIED_IN_PANCREATIC_CANCER	1.97E-02	2.39E-01	-0.68	-1.44	1446	53	MDFIC|BCAT1|CMAS|ITPR2|AKAP9|TM7SF3|MED21|ETNK1|PPFIBP1|ECH1
ZWANG_DOWN_BY_2ND_EGF_PULSE	1.97E-02	2.39E-01	-0.57	-1.35	1639	165	PCLAF|HMGB2|WNK1|PLD1|TP53INP1|TET1|VAV3|FBXW7|ID3|SESN2
REACTOME_FCGAMMA_RECEPTOR_FCGR_DEPENDENT_PHAGOCYTOSIS	1.97E-02	2.39E-01	-0.63	-1.41	1517	84	ARPC5|ELMO1|ACTB|DOCK1|ARPC2|FYN|RAC1|ITPR1|BRK1|CYFIP1
MCBRYAN_PUBERTAL_BREAST_5_6WK_UP	1.98E-02	2.39E-01	-0.61	-1.39	1554	102	PAWR|CLU|PSIP1|ATP1B1|SFXN1|TMEM14C|ELF1|GOLPH3|PAM|ACSF2
MULLIGHAN_NPM1_SIGNATURE_3_UP	1.99E-02	2.39E-01	-0.52	-1.3	1755	284	RAD50|CTH|MAP3K5|OSTF1|SLCO3A1|WNK1|DCK|TRAPPC3|ERP44|ADCY7
CAIRO_LIVER_DEVELOPMENT_UP	2.01E-02	2.42E-01	-0.58	-1.36	1640	140	LARGE1|EVL|PLOD2|ADGRL2|BASP1|MGAT5|HMGN1|SMARCA2|SPATS2|TTC3
ROSS_AML_WITH_AML1_ETO_FUSION	2.03E-02	2.42E-01	-0.66	-1.42	1522	65	LAPTM5|PSD3|ITPR1|ARHGEF6|LCP1|FBXO38|NCALD|CD244|HYAL2|RGS10
ZHAN_MULTIPLE_MYELOMA_CD1_AND_CD2_UP	2.03E-02	2.42E-01	-0.63	-1.41	1560	85	SLC38A2|CBLB|KIF21A|ACTR3|ATP2B1|DCK|BNIP3L|BANK1|MED30|ARHGAP18
KEGG_CARDIAC_MUSCLE_CONTRACTION	2.03E-02	2.42E-01	0.64	1.53	536	55	COX7A2|UQCRH|UQCR11|UQCRQ|UQCR10|COX6A1|COX7A1|COX7B|COX8A|COX5B
WANG_BARRETTS_ESOPHAGUS_DN	2.04E-02	2.43E-01	-0.79	-1.44	1408	21	SERPINB1|PLP2|ACTR3|NFE2L2|JUP|KLF5|STK24|PRCP|CTSB|LTA4H
HONMA_DOCETAXEL_RESISTANCE	2.05E-02	2.43E-01	0.71	1.56	600	33	MX1|IFI6|TUBA1B|ATP5F1E|DYNLL1|S100A10|HSPA5|CFL1|PDCD5|APRT
WP_ALLOGRAFT_REJECTION	2.05E-02	2.43E-01	0.66	1.54	555	49	TUBA1B|VIM|IL2RA|CXCL8|STAT1|CD40|TNF|CTLA4|FAS|CASP8
LUI_THYROID_CANCER_CLUSTER_3	2.06E-02	2.43E-01	0.75	1.57	620	27	RPS12|HSPA8|RPL21|RPL17|RPL18A|HINT1|RPL18|UQCR11|RPS2|FBL
BLANCO_MELO_COVID19_SARS_COV_2_INFECTION_A594_CELLS_UP	2.08E-02	2.43E-01	-0.66	-1.42	1553	63	RUNX2|BCAT1|DDIT3|FYN|ALDH1L2|TMEM156|TIPARP|IL6|RBMS3|MTHFD2
MANALO_HYPOXIA_UP	2.08E-02	2.43E-01	-0.55	-1.34	1752	183	MEF2A|PLOD2|SLC2A3|GBE1|ERO1A|BHLHE40|GLS|CHST1|ITPR2|DDIT4
REACTOME_INTERLEUKIN_1_FAMILY_SIGNALING	2.08E-02	2.43E-01	0.52	1.41	395	132	UBA52|IL1R2|RPS27A|PSMA7|MAP2K6|IL1R1|PSMD1|PSMB9|SMAD3|SEM1
LUI_TARGETS_OF_PAX8_PPARG_FUSION	2.09E-02	2.43E-01	0.72	1.56	615	32	RPS12|HSPA8|RPL21|RPL17|RPL18A|HINT1|RPL18|UQCR11|RPS2|FBL
BOSCO_INTERFERON_INDUCED_ANTIVIRAL_MODULE	2.09E-02	2.43E-01	0.62	1.52	531	62	MX1|IFI6|EPSTI1|HERC5|SLAMF7|IFIH1|EIF2AK2|LAMP3|CD40|CGAS
DAVICIONI_PAX_FOXO1_SIGNATURE_IN_ARMS_DN	2.11E-02	2.44E-01	0.83	1.57	671	16	TCF4|ZFP36L2|PLK2|TRIB2|DUSP4|NAP1L1
PUJANA_BRCA_CENTERED_NETWORK	2.15E-02	2.48E-01	-0.6	-1.38	1706	115	EZH2|PSIP1|HMMR|SMC3|LMNB1|TTF2|HMGB2|SLC7A1|RAD21|RFC4
GROSS_HYPOXIA_VIA_ELK3_AND_HIF1A_UP	2.15E-02	2.48E-01	-0.59	-1.37	1736	129	ALDH1L2|PGK1|GBE1|RNGTT|SAT1|PGAM1|ARHGAP5|SLC2A1|WSB1|LXN
KEGG_WNT_SIGNALING_PATHWAY	2.15E-02	2.48E-01	-0.59	-1.37	1727	122	PRICKLE1|TCF7L2|RAC1|PLCB1|CCND2|PRKACB|FZD3|TBL1XR1|CSNK1A1|MYC
CHEMNITZ_RESPONSE_TO_PROSTAGLANDIN_E2_DN	2.16E-02	2.48E-01	-0.51	-1.29	1932	312	PRICKLE1|GPC6|OSBPL10|UBB|CTSC|CCND2|MCFD2|LRRK2|RBP4|RBM47
JAATINEN_HEMATOPOIETIC_STEM_CELL_UP	2.17E-02	2.48E-01	-0.53	-1.3	1902	267	FABP5|RUNX2|BCAT1|ETV6|B4GALT6|MSRB3|PLCB1|PROM1|ARHGAP22|LAPTM4B
REACTOME_TRANSPORT_OF_BILE_SALTS_AND_ORGANIC_ACIDS_METAL_IONS_AND_AMINE_COMPOUNDS	2.17E-02	2.48E-01	-0.66	-1.42	1621	63	SLC22A15|SLC44A1|SLC6A9|SLC16A7|SLC16A1|SLC30A7|SLC31A1|SLC11A1|SLC39A1|SLC6A15
CHIANG_LIVER_CANCER_SUBCLASS_PROLIFERATION_UP	2.20E-02	2.50E-01	-0.56	-1.34	1838	168	BCAT1|EZH2|CENPE|CYBA|SLC1A5|PBK|PLP2|CENPF|CEP55|LMNB1
BERENJENO_TRANSFORMED_BY_RHOA_DN	2.21E-02	2.50E-01	-0.5	-1.27	2004	360	GRB10|ACTB|DDIT3|SLC38A2|RABAC1|SLC1A5|SPTBN1|SEL1L|PDCD4|GABARAP
REACTOME_LEISHMANIA_INFECTION	2.21E-02	2.50E-01	-0.55	-1.33	1869	193	ARPC5|ELMO1|ACTB|DOCK1|ARPC2|FYN|CYBA|RAC1|ITPR1|PRKACB
KANG_IMMORTALIZED_BY_TERT_DN	2.22E-02	2.50E-01	0.6	1.49	538	72	CD52|MMP9|MGLL|SVIL|PDE4D|CD44
RHEIN_ALL_GLUCOCORTICOID_THERAPY_DN	2.24E-02	2.52E-01	-0.51	-1.27	2025	347	FABP5|MIF|TKT|CD9|SET|SH3BGRL|PCLAF|MYH10|PGK1|PSIP1
REACTOME_METABOLISM_OF_CARBOHYDRATES	2.24E-02	2.52E-01	-0.53	-1.3	1957	256	TKT|CHSY3|GPC6|B4GALT6|UBB|PGK1|HMMR|GBE1|PRKACB|GPI
NABA_ECM_AFFILIATED	2.25E-02	2.52E-01	-0.62	-1.39	1747	93	PLXDC2|ANXA1|GPC6|LGALS3|LGALS1
DELPUECH_FOXO3_TARGETS_UP	2.26E-02	2.53E-01	-0.67	-1.42	1676	59	CD9|CLU|MAP3K5|SAT1|TNFAIP8|GTF2I|TIMP2|RERE|PIK3CA|MXI1
ZHOU_INFLAMMATORY_RESPONSE_LIVE_DN	2.28E-02	2.54E-01	-0.51	-1.28	2034	315	AGAP1|FGD4|DHRS9|HDAC9|SNX18|MCFD2|PSTPIP1|PIMREG|SLC2A1|BMPR1A
GHANDHI_DIRECT_IRRADIATION_DN	2.28E-02	2.54E-01	0.73	1.56	681	29	TOX|SEMA4D|MRPS6|IRF1|G6PD|PRDM6|S1PR1
GAVIN_FOXP3_TARGETS_CLUSTER_P6	2.29E-02	2.54E-01	-0.63	-1.4	1762	84	LGALS3|CENPE|PCLAF|MYO1F|HMMR|PBK|CENPF|NCAPG|CEP55|FBXW8
SHI_SPARC_TARGETS_UP	2.33E-02	2.57E-01	-0.77	-1.44	1616	24	DDIT3|ANKRD11|TGFBR2|PRKCB|PIK3R1|MRRF
REACTOME_SYNDECAN_INTERACTIONS	2.33E-02	2.57E-01	-0.77	-1.44	1619	24	ITGA6|ITGB3|ITGAV|PRKCA|CASK|ITGB1
MCLACHLAN_DENTAL_CARIES_DN	2.35E-02	2.57E-01	-0.66	-1.42	1750	62	SLIT2|PHIP|LTBP1|ISYNA1|PLCL1|PDZD8|ABLIM1|EGR1|PTPRK|ITGB1BP1
REACTOME_SELECTIVE_AUTOPHAGY	2.35E-02	2.57E-01	0.59	1.48	562	75	HSPA8|UBA52|TUBA1B|TOMM5|RPS27A|VIM|DYNLL1|PRKAG2|TUBA1A|TUBB3
WP_GDNFRET_SIGNALLING_AXIS	2.35E-02	2.57E-01	-0.83	-1.43	1592	15	SLIT2
TSENG_IRS1_TARGETS_UP	2.36E-02	2.57E-01	-0.61	-1.38	1843	98	IARS1|DDIT3|GBP2|PCLAF|ASNS|NARS1|ACTR3|SLC3A2|CARS1|YARS1
RAY_TUMORIGENESIS_BY_ERBB2_CDC25A_UP	2.36E-02	2.57E-01	-0.57	-1.35	1940	153	SLIT2|GSTO1|TANC2|NBEA|CTSC|CCND2|CUX1|CENPA|INPP5D|FDX1
NABA_PROTEOGLYCANS	2.37E-02	2.58E-01	-0.77	-1.44	1648	24	SRGN|SPOCK2|VCAN|LUM|IMPG2
LIU_VMYB_TARGETS_UP	2.38E-02	2.58E-01	-0.59	-1.37	1899	118	FABP5|GRB10|MAPKAPK2|EZH2|FYN|RBM47|PSIP1|RNGTT|CLIC4|PDCD4
WP_WNT_SIGNALING_IN_KIDNEY_DISEASE	2.39E-02	2.58E-01	-0.77	-1.44	1660	24	FZD3|RHOA|LRP5|MAPK8|INVS|MAPK9|CTNNB1
PID_RAC1_PATHWAY	2.40E-02	2.58E-01	-0.68	-1.42	1760	54	CYBB|ARPC5|ARPC2|CYBA|RAC1|BRK1|PAK1|ACTR3|ARHGAP5|ARPC1B
WP_GLYCOLYSIS_AND_GLUCONEOGENESIS	2.40E-02	2.58E-01	-0.71	-1.43	1721	41	SLC2A3|PGK1|GPI|ENO1|LDHB|PGAM1|SLC2A1|LDHA|ALDOA|TPI1
KEGG_PENTOSE_PHOSPHATE_PATHWAY	2.44E-02	2.61E-01	-0.77	-1.43	1690	24	TKT|GPI|PRPS1|ALDOA|TALDO1|RPE|PGM2|PFKL|PGLS|PGD
REACTOME_RESPONSE_OF_EIF2AK1_HRI_TO_HEME_DEFICIENCY	2.44E-02	2.61E-01	-0.83	-1.42	1652	15	GRB10|ATF4|DDIT3|EIF2S3|ASNS|CEBPG|CHAC1|ATF3|TRIB3|EIF2AK1
LIU_SOX4_TARGETS_DN	2.46E-02	2.61E-01	-0.51	-1.28	2182	297	ETV6|DOCK1|PSPH|B4GALT6|KDM6A|SMC3|ZNF654|GPI|ENO1|PDCD4
TAKEDA_TARGETS_OF_NUP98_HOXA9_FUSION_8D_UP	2.46E-02	2.61E-01	0.53	1.42	498	117	MX1|IFI6|PRKAR2B|ISG15|EPSTI1|RBPMS|HERC5|MX2|FLT3|RPS6KA5
DAUER_STAT3_TARGETS_DN	2.46E-02	2.61E-01	0.67	1.52	691	42	MX1|ISG15|HERC5|ATP5MPL|IFIH1|SAMD9|LAMP3|STAT1|HERC6|IRF7
BENNETT_SYSTEMIC_LUPUS_ERYTHEMATOSUS	2.46E-02	2.61E-01	0.76	1.56	755	23	MX1|ISG15|MX2|STAT1|IRF7|IFI44L|TDRD7|XAF1
CHEN_ETV5_TARGETS_TESTIS	2.46E-02	2.61E-01	-0.79	-1.43	1686	20	DCK|MKI67|CDCA7|HELLS|CDK2|HAUS6|AK4|CCNE2|TGFBR1|PACRGL
WAMUNYOKOLI_OVARIAN_CANCER_LMP_DN	2.47E-02	2.61E-01	-0.56	-1.33	2063	169	SLIT2|ZFPM2|MYH10|BASP1|PSIP1|ATP2B1|STK26|BTF3L4|SOX6|PRPS1
KOHOUTEK_CCNT2_TARGETS	2.47E-02	2.61E-01	-0.71	-1.43	1772	40	MYO1F|ST3GAL6|SLC4A7|TET1|CEP295|GABARAPL1|GNAI1|SNX30|MAN2B1|ARL4A
MISSIAGLIA_REGULATED_BY_METHYLATION_DN	2.48E-02	2.61E-01	-0.6	-1.37	1969	113	EZH2|CENPE|FUT8|PCLAF|PSIP1|CENPF|LMNB1|MICU1|HMGB2|ANP32B
RIGGINS_TAMOXIFEN_RESISTANCE_DN	2.49E-02	2.61E-01	-0.55	-1.32	2105	190	MMP16|MAPKAPK2|ADAM9|MYOF|RAPGEF2|PSD3|APBB2|PLCB1|BASP1|SLC30A9
HUANG_GATA2_TARGETS_DN	2.51E-02	2.62E-01	-0.66	-1.41	1867	62	SLAMF1|ACTB|ASNS|SLC2A3|CLU|ST3GAL6|PDCD4|SLC2A1|MTHFD1L|DIAPH3
REACTOME_GLUCONEOGENESIS	2.53E-02	2.64E-01	-0.74	-1.43	1774	30	PGK1|GPI|ENO1|PGAM1|PCK2|ALDOA|TPI1|GAPDH|SLC25A13|SLC25A12
KEGG_BASAL_CELL_CARCINOMA	2.56E-02	2.67E-01	-0.72	-1.43	1823	36	TCF7L2|FZD3|APC|CTNNB1
REACTOME_NCAM1_INTERACTIONS	2.57E-02	2.67E-01	0.7	1.53	753	33	ST8SIA4|PRNP|CACNB2|COL4A1|CACNB3|CACNA1S
WP_EICOSANOID_METABOLISM_VIA_LIPO_OXYGENASES_LOX	2.58E-02	2.67E-01	-0.77	-1.43	1784	23	PTGR1|LTB4R|PPARD|CYSLTR1|ACOX1|ACAA1|GGT5|PTGR2|LTA4H
ZAMORA_NOS2_TARGETS_DN	2.59E-02	2.67E-01	-0.64	-1.4	1957	72	ACTB|RABAC1|GALK1|ATP5F1D|FTL|EIF4G3|FDX1|SARS1|MAN2A1|LONP1
WP_PI3KAKTMTOR_SIGNALING_PATHWAY_AND_THERAPEUTIC_OPPORTUNITIES	2.62E-02	2.70E-01	-0.74	-1.43	1837	30	GRB10|EIF4EBP1|PDK1|PIK3CG|PIK3CA|PIK3R1|RHEB|PIK3R3|KRAS|PTEN
GENTILE_UV_RESPONSE_CLUSTER_D4	2.66E-02	2.73E-01	-0.67	-1.41	1949	53	RAPGEF2|USP1|HMGB2|BHLHE40|RAD21|BMPR1A|PHC2|PDCD10|SPEN|PUM1
CHOI_ATL_CHRONIC_VS_ACUTE_DN	2.67E-02	2.74E-01	-0.8	-1.42	1826	18	IARS1|SPTBN1|CGGBP1|ATP6V1A|CTDSP2|LRRC8D|MAT2B|HSPD1
KIM_LIVER_CANCER_POOR_SURVIVAL_UP	2.67E-02	2.74E-01	-0.78	-1.43	1842	21	ARPC2|CTSC|PLOD2|SLC38A1|DDIT4|ETV5|ALDOA|RALA|IQGAP1|PKM
ODONNELL_TFRC_TARGETS_DN	2.71E-02	2.76E-01	-0.59	-1.36	2149	111	CENPE|HMMR|CENPF|CENPA|CEP55|KIF4A|MKI67|DIAPH3|TOP2A|RIF1
WP_ONE_CARBON_METABOLISM_AND_RELATED_PATHWAYS	2.71E-02	2.76E-01	-0.71	-1.42	1937	39	BCAT1|CTH|SOD1|PLD1|CHPT1|AHCYL1|ETNK1|GSR|CEPT1|MTR
TAKEDA_TARGETS_OF_NUP98_HOXA9_FUSION_3D_UP	2.74E-02	2.77E-01	0.51	1.37	503	141	MX1|IFI6|ISG15|EPSTI1|RBPMS|TOX|HERC5|S100A10|DMXL2|MX2
NATSUME_RESPONSE_TO_INTERFERON_BETA_DN	2.74E-02	2.77E-01	0.64	1.5	745	48	FTH1|SEC61B|RPLP1|TXN|TMSB10|S100A2|HINT1|COX6A1|RPS2|NDUFB3
SARRIO_EPITHELIAL_MESENCHYMAL_TRANSITION_UP	2.74E-02	2.77E-01	-0.56	-1.34	2258	154	FABP5|AGAP1|CENPE|RAD51B|PGK1|HMMR|ENO1|CENPA|CEP55|CRLF3
WHITFIELD_CELL_CYCLE_S	2.75E-02	2.77E-01	-0.58	-1.35	2218	130	EZH2|SLC38A2|CPNE8|USP1|PCLAF|OGT|RFC4|PHIP|TOP2A|NFE2L2
CHO_NR4A1_TARGETS	2.80E-02	2.82E-01	-0.76	-1.42	1950	26	ATF4|DDIT3|HERPUD1|ASNS|CTH|SLC3A2
MARSON_FOXP3_TARGETS_STIMULATED_UP	2.81E-02	2.82E-01	-0.75	-1.42	1960	27	ANXA1|JAK2|DAP|EVI2B|ADAM10|PHF6|LPXN|TGIF1|ZFP36L1
MOSERLE_IFNA_RESPONSE	2.81E-02	2.82E-01	0.75	1.54	863	23	MX1|EPSTI1|HERC5|IFIH1|SAMD9|STAT1|IFI44L|USP18|IFI44|DDX58
DAVICIONI_TARGETS_OF_PAX_FOXO1_FUSIONS_UP	2.82E-02	2.82E-01	-0.53	-1.3	2424	225	FABP5|MMP16|CD9|MYOF|TCF7L2|CTSC|CCND2|MGAT5|AUTS2|PBK
REACTOME_TRANSPORT_OF_VITAMINS_NUCLEOSIDES_AND_RELATED_MOLECULES	2.82E-02	2.82E-01	-0.72	-1.42	2008	36	SLCO3A1|SLC25A6|SLC25A5|SLC25A4|PDZD11|SLCO4C1|SLC35A3|ARL2|SLC33A1|SLC29A2
ELVIDGE_HYPOXIA_UP	2.84E-02	2.83E-01	-0.56	-1.34	2333	150	FYN|PGK1|ITPR1|GBE1|ZNF654|SAT1|TNFAIP8|TIPARP|SLC2A1|ERO1A
NADERI_BREAST_CANCER_PROGNOSIS_UP	2.85E-02	2.83E-01	-0.69	-1.42	2049	44	CEP55|TRIM24|UHRF1|SCLT1|PSMD2|PTTG1|PSMD14|NDC80|BUB1|MTFR2
FERREIRA_EWINGS_SARCOMA_UNSTABLE_VS_STABLE_UP	2.85E-02	2.83E-01	-0.57	-1.34	2334	145	CENPE|PCLAF|PSIP1|FAM126A|CENPF|NCAPG|CEP55|LMNB1|PSTPIP1|HMGB2
ONDER_CDH1_TARGETS_1_UP	2.86E-02	2.83E-01	-0.58	-1.35	2296	122	LAPTM5|PHGDH|ASNS|CTH|PDE4DIP|INPP5D|PCK2|FTL|PRKCA|TXNIP
BAELDE_DIABETIC_NEPHROPATHY_DN	2.87E-02	2.83E-01	-0.49	-1.25	2619	391	ANXA1|SET|IARS1|FYN|PAWR|PLOD2|SLC2A3|MGAT5|TAX1BP1|CBLB
KEGG_NITROGEN_METABOLISM	2.90E-02	2.85E-01	-0.79	-1.42	1987	19	ASNS|CTH|GLUD1|GLS|CA5B|GLUL
REACTOME_SUMOYLATION	2.91E-02	2.85E-01	-0.56	-1.33	2409	161	SMC3|TOP2B|SUMO2|HERC2|RAD21|UHRF2|TOP2A|PHC2|SMC6|SP3
KORKOLA_EMBRYONAL_CARCINOMA_UP	2.93E-02	2.86E-01	-0.71	-1.42	2089	37	CD9|BCAT1|ETV6|CCND2|SLC2A3|LDHB|MAGOHB|TPI1|GABARAPL1|TNFRSF1A
BURTON_ADIPOGENESIS_12	2.93E-02	2.86E-01	-0.74	-1.42	2055	30	ZNF638|MKI67|DNAJC3|HNRNPM|SP3|NIPBL|GTF2A1|MYEF2|BUB1|CIP2A
REACTOME_NEUTROPHIL_DEGRANULATION	2.93E-02	2.86E-01	-0.49	-1.25	2682	398	FABP5|CYBB|CYSTM1|MIF|ARPC5|LGALS3|CYBA|CTSC|ATP8A1|RAC1
HUTTMANN_B_CLL_POOR_SURVIVAL_DN	2.94E-02	2.86E-01	-0.68	-1.41	2150	51	SLAMF1|FUT8|RRAS2|MGAT5|ATP1B1|COBLL1|ATP10D|ATP2B1|SLC4A7|EIF4G3
LEIN_CHOROID_PLEXUS_MARKERS	2.94E-02	2.86E-01	-0.62	-1.38	2257	82	CTSC|RBM47|ATP6V0E1|NOTCH2|CPED1|TXNIP|SPINT2|COL8A1|PBXIP1|CCND3
DELASERNA_MYOD_TARGETS_DN	2.99E-02	2.89E-01	-0.68	-1.41	2182	50	SLIT2|DDIT3|GBP2|BASP1|PLP2|ERBIN|MGST1|ITPR2|CD47|ARL14EP
GRYDER_PAX3FOXO1_ENHANCERS_KO_DOWN	2.99E-02	2.89E-01	-0.49	-1.25	2736	395	NLGN1|NAV2|MIF|CD9|ELMO1|ACTB|ARPC2|KRCC1|USP1|DOCK10
WP_OXIDATIVE_PHOSPHORYLATION	3.02E-02	2.91E-01	0.63	1.48	807	51	ATP5PF|ATP5MG|ATP5F1E|NDUFA2|ATP5MC1|ATP5MF|NDUFB7|NDUFC1|ATP5ME|NDUFB4
MARTORIATI_MDM4_TARGETS_NEUROEPITHELIUM_UP	3.05E-02	2.94E-01	-0.56	-1.33	2504	148	PLXDC2|ARAP2|LRRFIP1|EIF2S3|MAP3K20|CCND2|SLC2A3|PGK1|EIF4EBP1|GPI
NAKAYAMA_SOFT_TISSUE_TUMORS_PCA1_DN	3.06E-02	2.94E-01	-0.67	-1.4	2250	54	RBP4|ADGRA3|ISYNA1|ALDH5A1|ACACB
YAMAZAKI_TCEB3_TARGETS_UP	3.08E-02	2.95E-01	-0.56	-1.33	2531	148	MDFIC|PSPH|FUT8|TCF7L2|HERPUD1|PLOD2|CCND2|CLU|ATP1B1|COBLL1
CAIRO_LIVER_DEVELOPMENT_DN	3.11E-02	2.97E-01	-0.54	-1.31	2612	182	CYBB|ANXA1|SLC30A9|JAK2|PYGL|PCK2|CYLD|ST6GAL1|LCP1|LYST
KAUFFMANN_DNA_REPAIR_GENES	3.12E-02	2.98E-01	-0.53	-1.29	2678	219	POLD4|RAD50|RAD51B|SMC3|TOP2B|HMGB2|FANCC|RAD21|RFC4|SMC2
PID_ERBB1_DOWNSTREAM_PATHWAY	3.13E-02	2.98E-01	-0.6	-1.36	2463	104	ARPC5|GAB1|ARPC2|RAC1|BRK1|ACTR3|PLD1|DIAPH3|ARPC1B|RALA
TIEN_INTESTINE_PROBIOTICS_2HR_DN	3.14E-02	2.99E-01	-0.62	-1.37	2423	86	RAPGEF2|CLU|CRIM1|PHIP|STX3|OPA1|KLHL7|ETNK1|GABARAPL1|CHMP5
WP_PATHWAYS_IN_CLEAR_CELL_RENAL_CELL_CARCINOMA	3.15E-02	2.99E-01	-0.62	-1.38	2418	82	PSAT1|GRB10|PSPH|PHGDH|PLOD2|PGK1|GPI|ENO1|LDHB|SLC2A1
TOMIDA_METASTASIS_DN	3.17E-02	2.99E-01	-0.82	-1.41	2146	15	GARS1|LGALS3|SAT1|SARS1|EIF1|DARS1
LIM_MAMMARY_LUMINAL_PROGENITOR_UP	3.17E-02	2.99E-01	-0.68	-1.41	2292	46	DAPP1|CTSC|XDH|ITPR2|NCALD|HIVEP3|CXCR4|GNE|GGT5|ACSL1
SANSOM_APC_TARGETS	3.19E-02	3.00E-01	-0.55	-1.32	2661	168	PSAT1|ANKRD11|CCND2|TMEM131L|PRDX2|MTHFD1L|MYC|SLC1A4|SOAT1|KLHL8
ACEVEDO_LIVER_CANCER_WITH_H3K9ME3_DN	3.22E-02	3.02E-01	-0.63	-1.38	2446	76	MTHFD1L|SPATS2|KIF20B|MMS22L|HAT1|TMEM219|OSBPL1A|KDM5B|BTBD7|CDCA2
MATZUK_SPERMATOGONIA	3.23E-02	3.02E-01	-0.78	-1.41	2217	20	RBP4|PIN1|ETV5|BAX|CDKN2D
REACTOME_GABA_SYNTHESIS_RELEASE_REUPTAKE_AND_DEGRADATION	3.23E-02	3.02E-01	0.82	1.53	1039	15	HSPA8|STXBP1|DNAJC5
WP_BDNFTRKB_SIGNALING	3.23E-02	3.02E-01	-0.73	-1.41	2273	31	GAB1|EIF4EBP1|MKNK1|PIK3CG|RHEB|CREB1|KRAS|NRAS|MAP2K1|HRAS
REACTOME_CELL_SURFACE_INTERACTIONS_AT_THE_VASCULAR_WALL	3.25E-02	3.02E-01	-0.59	-1.35	2555	104	ITGA6|MIF|CD48|FYN|JCHAIN|ITGB3|ATP1B1|INPP5D|SLC3A2|SLC7A11
MARTINEZ_TP53_TARGETS_DN	3.26E-02	3.02E-01	0.39	1.18	215	488	RPS21|HSPA8|RPL34|RPL23|RPS17|RPS18|RPS24|RPL21|MYO10|RPL26
CHARAFE_BREAST_CANCER_BASAL_VS_MESENCHYMAL_DN	3.27E-02	3.02E-01	-0.68	-1.4	2366	46	MMP16|GRB10|BCAT1|EDIL3|UTRN|DPY19L1|CMTM3|GRK5|TTC28
TAKEDA_TARGETS_OF_NUP98_HOXA9_FUSION_8D_DN	3.27E-02	3.02E-01	-0.56	-1.32	2682	150	PLXDC2|CYBB|ARPC5|CD9|NIBAN1|ADAM9|RAPGEF2|FYB1|CLU|CUX1
WP_INSULIN_SIGNALING	3.28E-02	3.02E-01	-0.56	-1.32	2701	153	GRB10|GAB1|RAC1|CBLB|EIF4EBP1|MAP3K5|PRKCH|RPS6KA6|SLC2A1|PRKCB
TURASHVILI_BREAST_LOBULAR_CARCINOMA_VS_DUCTAL_NORMAL_DN	3.29E-02	3.02E-01	-0.64	-1.38	2477	69	FAM126A|PAPOLA|CX3CR1|LONP2|UBR3|WLS|LYPD6|SORL1|HOOK1|RIOK3
MARTINEZ_RB1_AND_TP53_TARGETS_DN	3.29E-02	3.02E-01	0.39	1.17	214	493	RPS21|HSPA8|RPL34|RPL23|RPS25|RPS17|RPS18|RPS24|RPL21|MYO10
KEGG_LYSINE_DEGRADATION	3.31E-02	3.03E-01	-0.69	-1.41	2374	42	PLOD2|ALDH7A1|ECHS1|AASDHPPT|ASH1L|NSD3|SETD2|NSD1|NSD2|ACAT1
SCHLINGEMANN_SKIN_CARCINOGENESIS_TPA_DN	3.32E-02	3.03E-01	-0.77	-1.41	2292	22	PLEKHA5|ANKRD17|GRN|ITM2B|SH3GLB2|CCDC28B|RSRP1|ZBTB17|DEAF1
KEGG_SPLICEOSOME	3.33E-02	3.03E-01	0.51	1.37	659	122	HSPA8|SNRPG|SNRPD2|SNU13|SNRPE|LSM7|SNRPB2|HNRNPA3|SNRPD3|SNRPF
KEGG_CELL_CYCLE	3.33E-02	3.03E-01	-0.58	-1.34	2669	121	CCND2|SMC3|RAD21|MYC|CCNB2|ORC4|CDK6|HDAC2|CCNA2|YWHAQ
KEGG_REGULATION_OF_AUTOPHAGY	3.33E-02	3.03E-01	-0.78	-1.41	2289	20	GABARAP|ATG3|GABARAPL2|PRKAA2|GABARAPL1|ATG7|PIK3C3|BECN1|PRKAA1|ATG12
CHANG_IMMORTALIZED_BY_HPV31_DN	3.34E-02	3.03E-01	0.65	1.48	939	42	MX1|IL1R2|HMGCS1|MX2|SAMD9|STAT1|IFI44|DEGS1|MVD|MXD1
MINGUEZ_LIVER_CANCER_VASCULAR_INVASION_DN	3.34E-02	3.03E-01	-0.79	-1.41	2285	18	SLC38A2|ZFAND5|PIK3R1|RCL1|AASS
PETROVA_ENDOTHELIUM_LYMPHATIC_VS_BLOOD_DN	3.36E-02	3.03E-01	-0.57	-1.33	2734	138	UCHL1|GBP2|APBB2|CTSC|PLOD2|ADGRL2|BASP1|CLU|ATP1B1|PRKACB
SARTIPY_BLUNTED_BY_INSULIN_RESISTANCE_DN	3.36E-02	3.03E-01	-0.79	-1.41	2297	18	HERPUD1|MPDZ|GADD45A|RERE|NUPR1|ACVR1|CDK1|INTS9|TRIB3|UBE2H
ROSS_LEUKEMIA_WITH_MLL_FUSIONS	3.37E-02	3.04E-01	-0.64	-1.38	2542	69	MBNL1|ARPC2|CCND2|PROM1|MAP3K5|CAPG|MYO5C|MYO6|LGALS1|SCPEP1
BYSTROEM_CORRELATED_WITH_IL5_DN	3.38E-02	3.04E-01	-0.66	-1.39	2490	56	CYBB|MAPKAPK2|SSR3|PAPOLA|PLD1|PSTPIP2|LYST|RNF13|SORL1|PIK3CD
KENNY_CTNNB1_TARGETS_DN	3.40E-02	3.05E-01	-0.68	-1.4	2470	47	GBP2|SEL1L|TNFAIP8|HNRNPH1|USP9X|CCDC47|NCOR1|TRMT1L|TXNIP|TIMP2
SENESE_HDAC3_TARGETS_UP	3.44E-02	3.07E-01	-0.49	-1.23	3161	419	ITGA6|MMP16|GRB10|MBNL1|HDAC9|SPTBN1|CCND2|SLC2A3|ITGB3|FAM126A
MENSE_HYPOXIA_UP	3.44E-02	3.07E-01	-0.61	-1.37	2653	86	PLOD2|SLC2A3|PGK1|GBE1|GPI|TIPARP|ERO1A|BHLHE40|BNIP3L|LCORL
WP_OXIDATIVE_STRESS	3.44E-02	3.07E-01	-0.74	-1.41	2410	29	CYBB|SOD1|XDH|MGST1|TXNRD1|NFE2L2|GSR|TXN2|CAT|MAOA
OUELLET_OVARIAN_CANCER_INVASIVE_VS_LMP_UP	3.50E-02	3.10E-01	-0.59	-1.34	2767	110	CD9|IARS1|TARS1|ATP5PB|HERPUD1|GPI|HMGN1|CAPG|HMGB2|UBXN4
LEIN_LOCALIZED_TO_DISTAL_AND_PROXIMAL_DENDRITES	3.51E-02	3.10E-01	-0.81	-1.4	2383	15	ITPR1
KEGG_ETHER_LIPID_METABOLISM	3.51E-02	3.10E-01	-0.75	-1.41	2448	26	PLD1|CHPT1|AGPS|PLA2G4A|PAFAH1B1|PLA2G12A|PAFAH1B3|PAFAH1B2
KEGG_HYPERTROPHIC_CARDIOMYOPATHY_HCM	3.51E-02	3.10E-01	-0.63	-1.38	2642	69	ITGA6|ACTB|ITGB3|ITGB8|ITGB7|IL6|ITGAV|PRKAA2|ATP2A2|ITGB1
WP_DISRUPTION_OF_POSTSYNAPTIC_SIGNALLING_BY_CNV	3.51E-02	3.10E-01	-0.73	-1.41	2471	31	NLGN1|CYFIP1|DLG1|CAMK2G|MAPK1|FMR1
REACTOME_STRIATED_MUSCLE_CONTRACTION	3.54E-02	3.12E-01	0.73	1.51	1080	25	VIM|TPM4|TPM3|TMOD3
ISHIDA_E2F_TARGETS	3.57E-02	3.14E-01	-0.67	-1.39	2613	52	EZH2|HMGB2|MKI67|SMC2|TOP2A|CCNB2|CCNA2|CDCA7|RPA1|PTTG1
REACTOME_INTERACTION_BETWEEN_L1_AND_ANKYRINS	3.59E-02	3.14E-01	-0.75	-1.41	2503	26	ACTB|SPTBN1|SCN9A|SCN2A|SPTAN1|SCN8A
REACTOME_SIGNAL_TRANSDUCTION_BY_L1	3.59E-02	3.14E-01	-0.78	-1.4	2460	19	RAC1|ITGB3|PAK1|ITGAV|NRP1|ITGB1|VAV2|MAP2K1|MAPK1|MAP2K2
LU_AGING_BRAIN_UP	3.60E-02	3.14E-01	-0.52	-1.28	3096	224	MYOF|FYN|PLOD2|SMC3|SEPTIN10|MAP3K5|CLIC4|PDE4DIP|ADGRA3|CEP170
REACTOME_HSP90_CHAPERONE_CYCLE_FOR_STEROID_HORMONE_RECEPTORS_SHR_	3.64E-02	3.17E-01	0.62	1.46	980	50	HSPA8|TUBA1B|FKBP5|DYNLL1|TUBA1A|TUBB3|HSP90AA1|FKBP4|CAPZB|TUBA4A
BYSTRYKH_HEMATOPOIESIS_STEM_CELL_AND_BRAIN_QTL_TRANS	3.65E-02	3.17E-01	-0.56	-1.32	2981	143	FABP5|CYBA|VDAC2|TIPARP|SLC2A1|PCK2|MKI67|TTC17|NNT|RAP1GDS1
COLINA_TARGETS_OF_4EBP1_AND_4EBP2	3.65E-02	3.17E-01	-0.5	-1.25	3262	312	BCAT1|FOXP1|GBP2|PLOD2|PNRC2|HMMR|PBK|ATP1B1|ATP10D|SLCO3A1
REACTOME_INTERFERON_ALPHA_BETA_SIGNALING	3.65E-02	3.17E-01	0.64	1.47	1020	44	MX1|IFI6|ISG15|PTPN6|MX2|STAT1|SAMHD1|IRF7|JAK1|USP18
REACTOME_CHOLESTEROL_BIOSYNTHESIS	3.72E-02	3.21E-01	0.73	1.51	1135	24	HMGCS1|IDI1|SQLE|FDPS|FDFT1|MVK|SC5D|DHCR7|LSS|MVD
WP_SPLICING_FACTOR_NOVA_REGULATED_SYNAPTIC_PROTEINS	3.72E-02	3.21E-01	-0.7	-1.4	2648	37	ATP2B1|GPHN|CASK|EPB41L2|SNW1|MAPK9|CAMK2G|CADM1|EFNA5|PLCB4
SANA_RESPONSE_TO_IFNG_UP	3.73E-02	3.21E-01	0.63	1.46	1035	45	MX1|IFIH1|STAT1|CD74|VAMP5|PPP3CA|SAMHD1|IFI44L|GBP4|NLRC5
LI_INDUCED_T_TO_NATURAL_KILLER_UP	3.74E-02	3.21E-01	0.42	1.23	438	281	CD52|SLC24A3|S100A4|BATF3|IQGAP2|SEC61B|HMGCS1|VIM|BATF|PTMS
REACTOME_CREB1_PHOSPHORYLATION_THROUGH_NMDA_RECEPTOR_MEDIATED_ACTIVATION_OF_RAS_SIGNALING	3.76E-02	3.22E-01	-0.74	-1.4	2622	26	RPS6KA6|DLG1|PDPK1|CREB1|KRAS|CAMK2G|NRAS|RPS6KA3|HRAS|MAPK1
WP_CILIOPATHIES	3.77E-02	3.22E-01	-0.55	-1.31	3133	165	CENPF|POC1B|CEP78|SDCCAG8|USP9X|SCLT1|TTC21B|TTLL5|KIAA0586|NME7
CHIARETTI_ACUTE_LYMPHOBLASTIC_LEUKEMIA_ZAP70	3.78E-02	3.22E-01	-0.65	-1.38	2793	57	GAB1|JCHAIN|SLC2A1|PHC2|CTNND1|PBX3|AGPS|ATM|AP3D1|COA1
FISCHER_G1_S_CELL_CYCLE	3.78E-02	3.22E-01	-0.54	-1.3	3169	177	EZH2|SLC38A2|USP1|OSBPL6|OGT|DNAJC3|RFC4|TP53INP1|TXNRD1|TLR3
BENPORATH_OCT4_TARGETS	3.79E-02	3.22E-01	-0.51	-1.27	3300	252	ARPC5|SET|JADE1|PHGDH|LARGE1|PCLAF|PAK1|HMGB2|TRIM24|SLC44A1
CHIANG_LIVER_CANCER_SUBCLASS_PROLIFERATION_DN	3.80E-02	3.23E-01	-0.56	-1.32	3081	134	CTH|MPDZ|ST3GAL6|LONP2|PNPO|SCP2|GAMT|CPED1|DHRS1|ALDH5A1
KUUSELO_PANCREATIC_CANCER_19Q13_AMPLIFICATION	3.86E-02	3.26E-01	0.77	1.51	1215	19	RPS16|FBL|GMFG|TIMM50|PAF1
GAZDA_DIAMOND_BLACKFAN_ANEMIA_MYELOID_DN	3.87E-02	3.26E-01	0.67	1.47	1129	34	RPL28|RPS14|RPL36|MRPL23|LSM7|COX5B|MYLIP|POLR2I|RYBP|CHN2
MANNE_COVID19_ICU_VS_HEALTHY_DONOR_PLATELETS_UP	3.88E-02	3.26E-01	0.52	1.37	811	108	IFI6|IL1R2|FKBP5|ISG15|MRPL27|PHPT1|HERC6|NDRG3|ACACA|POR
REACTOME_INTERLEUKIN_10_SIGNALING	3.88E-02	3.26E-01	0.65	1.47	1107	38	IL1R2|IL1R1|CXCL8|ICAM1|TNF|JAK1|CXCL2|STAT3|IL1B|IL12A
WP_REGULATION_OF_ACTIN_CYTOSKELETON	3.88E-02	3.26E-01	-0.57	-1.32	3122	126	ARPC5|ACTB|DOCK1|RRAS2|MYH10|RAC1|BRK1|PAK1|PPP1R12A|ARHGEF6
YAGI_AML_WITH_11Q23_REARRANGED	3.93E-02	3.27E-01	-0.5	-1.25	3516	314	CYBB|MBNL1|LAPTM5|HDAC9|CAPN3|IL6R|TEX30|NARS1|CCND2|ATP1B1
REACTOME_CYCLIN_A_B1_B2_ASSOCIATED_EVENTS_DURING_G2_M_TRANSITION	3.93E-02	3.27E-01	-0.75	-1.4	2726	24	CCNB2|LCMT1|CCNA2|CDK2|WEE1|CDK1|CDC25C|PLK1|CCNH|XPO1
MAHAJAN_RESPONSE_TO_IL1A_DN	3.94E-02	3.27E-01	-0.64	-1.37	2946	64	MYH10|SLC2A3|VDAC2|SMC3|ALDH7A1|ARL6IP5|RALA|PLS3|SRI|UBR5
REACTOME_PRE_NOTCH_PROCESSING_IN_GOLGI	3.95E-02	3.27E-01	-0.79	-1.39	2702	18	ST3GAL6|SEL1L|NOTCH2|B4GALT1|ST3GAL3|TMED2|RAB6A|ATP2A2|ST3GAL4
REACTOME_INTERFERON_SIGNALING	3.95E-02	3.27E-01	0.49	1.32	706	148	MX1|IFI6|MT2A|UBA52|RPS27A|ISG15|HERC5|PTPN6|MX2|IFNGR1
VERRECCHIA_DELAYED_RESPONSE_TO_TGFB1	3.96E-02	3.27E-01	-0.71	-1.39	2807	35	RAC1|ITGB3|ITGB8|PAK2|TNFRSF1A|COL8A1|IGFBP4|CTNNB1|EFNA5|ILK
WP_WNT_SIGNALING_PATHWAY_AND_PLURIPOTENCY	3.97E-02	3.27E-01	-0.61	-1.36	3050	82	TCF7L2|CCND2|LRRK2|PRKCH|FZD3|MYC|CTNND1|PRKCB|CSNK1E|RHOA
GERHOLD_ADIPOGENESIS_UP	3.98E-02	3.27E-01	-0.68	-1.39	2871	45	FABP5|DDIT3|LDHB|LDHA|SCP2|PLIN2|GADD45A|SCD|GCLM|VLDLR
PID_FANCONI_PATHWAY	3.98E-02	3.27E-01	-0.68	-1.39	2872	45	USP1|RAD50|FANCC|RFC4|RPA1|TOPBP1|ATM|ATR|BRCA2|UBE2T
SU_PLACENTA	3.99E-02	3.27E-01	0.77	1.51	1260	18	FLT1|GALE
BOQUEST_STEM_CELL_CULTURED_VS_FRESH_UP	3.99E-02	3.27E-01	-0.49	-1.24	3608	354	UCHL1|PSAT1|CD9|IARS1|GBP2|IL6R|ATP8A1|PCLAF|ASNS|SPTBN1
MIKKELSEN_NPC_ICP_WITH_H3K4ME3	3.99E-02	3.27E-01	-0.49	-1.23	3641	387	POLD4|HDAC9|SH3BGRL|IKZF2|PCLAF|RAD51B|SLC9A9|HMMR|DYNLT3|CD274
WP_DNA_IRDAMAGE_AND_CELLULAR_RESPONSE_VIA_ATR	3.99E-02	3.27E-01	-0.61	-1.36	3050	79	USP1|RAD50|HERC2|TRIM28|RPA1|TOPBP1|ATM|ATR|CDK2|DCLRE1A
WP_JOUBERT_SYNDROME	3.99E-02	3.27E-01	-0.62	-1.36	3024	73	ATF4|RAD50|NIN|PCM1|MYO6|RHOA|KIAA0586|ATM|ARL13B|MYO5A
GRAESSMANN_RESPONSE_TO_MC_AND_SERUM_DEPRIVATION_UP	4.02E-02	3.29E-01	0.47	1.29	664	170	SLC24A3|MX1|ISG15|CD2|NCL|MRPL57|HIPK2|PFDN5|IFIH1|EIF2AK2
SCHAEFFER_PROSTATE_DEVELOPMENT_AND_CANCER_BOX4_DN	4.03E-02	3.29E-01	-0.72	-1.39	2841	32	IER3IP1|SMARCA2|CSNK1A1|PRPF40A|CHD9|TMED2|EIF3A|SRSF9|TNRC6B|GCC2
HAMAI_APOPTOSIS_VIA_TRAIL_DN	4.05E-02	3.29E-01	-0.55	-1.31	3330	152	UCHL1|CMIP|TAGLN2|CYBA|SLC1A5|SERPINB1|LIMD2|PCK2|SCLY|USE1
CHARAFE_BREAST_CANCER_LUMINAL_VS_BASAL_DN	4.06E-02	3.29E-01	-0.49	-1.23	3697	376	ITGA6|NAV2|ANXA1|PSAT1|TKT|MDFIC|MBNL1|ARPC2|RRAS2|CTSC
RICKMAN_TUMOR_DIFFERENTIATED_WELL_VS_POORLY_DN	4.06E-02	3.29E-01	-0.5	-1.24	3643	328	FABP5|LRRFIP1|OSBPL10|TANC2|ATP6V0E1|FAM126A|MTPN|RIC1|GALNT10|MKNK1
BIOCARTA_CTCF_PATHWAY	4.06E-02	3.29E-01	-0.76	-1.4	2808	23	TGFBR2|MYC|CTCF|PIK3CG|PIK3CA|PIK3R1|PTEN|TGFBR3|SMAD5|TGFBR1
SANSOM_APC_TARGETS_UP	4.08E-02	3.30E-01	-0.58	-1.33	3221	106	PSAT1|CCND2|TMEM131L|PRDX2|BCAS2|TGFBR2|DIAPH3|SLC1A4|HNRNPA1|CDCA7
REACTOME_BILE_ACID_AND_BILE_SALT_METABOLISM	4.10E-02	3.30E-01	-0.72	-1.39	2877	30	OSBPL6|OSBPL9|SCP2|OSBPL1A|HSD17B4|OSBPL3
REACTOME_INTERLEUKIN_1_SIGNALING	4.10E-02	3.30E-01	0.53	1.37	880	101	UBA52|IL1R2|RPS27A|PSMA7|MAP2K6|IL1R1|PSMD1|PSMB9|SEM1|RBX1
YANG_BREAST_CANCER_ESR1_DN	4.11E-02	3.30E-01	-0.78	-1.39	2813	19	FABP5|PROM1|LDHB|BCL11A|BTG3
REACTOME_POSTMITOTIC_NUCLEAR_PORE_COMPLEX_NPC_REFORMATION	4.16E-02	3.33E-01	-0.74	-1.39	2902	26	UBE2I|SEH1L|NUP205|NUP37|NDC1|NUP54|KPNB1|AHCTF1|NUP107|NUP85
MASSARWEH_RESPONSE_TO_ESTRADIOL	4.17E-02	3.33E-01	-0.65	-1.38	3070	55	MYOF|LARGE1|TIPARP|FLNB|TOP2A|SLC1A4|SRI|SOX4|ADD3|SIAH2
VALK_AML_CLUSTER_11	4.17E-02	3.33E-01	-0.7	-1.39	2954	35	ITGA6|MDFIC|FYN|EVL|CLIC4|MYO5C|SLC38A1
WP_PEPTIDE_GPCRS	4.17E-02	3.33E-01	-0.69	-1.39	2975	38	ATP8A1|CX3CR1|CXCR4
IVANOVA_HEMATOPOIESIS_STEM_CELL_LONG_TERM	4.18E-02	3.33E-01	-0.54	-1.29	3502	178	PLXDC2|LARGE1|NBEA|CRIM1|MYO5C|UTRN|CBX6|SRGAP3|AKAP9|RCC2
RUIZ_TNC_TARGETS_UP	4.18E-02	3.33E-01	-0.56	-1.31	3390	133	GBP2|CTSC|HERPUD1|SLC2A3|CLU|CBLB|GBE1|SAT1|PDCD4|UBXN4
KIM_GERMINAL_CENTER_T_HELPER_UP	4.19E-02	3.33E-01	-0.65	-1.37	3096	57	ANKRD11|PAWR|MYH10|PRKACB|ACTR3|ZNF638|CD84|CPSF2|TMBIM4|IQGAP1
BENPORATH_ES_1	4.23E-02	3.35E-01	-0.5	-1.24	3794	326	FABP5|JADE1|RRAS2|CTSC|CCAR1|AUTS2|PSIP1|HMMR|PROM1|PAK1
KEGG_MAPK_SIGNALING_PATHWAY	4.23E-02	3.35E-01	-0.52	-1.27	3659	233	MAPKAPK2|ATF4|DDIT3|RRAS2|RAPGEF2|MAP3K20|RAC1|PRKACB|MAP3K5|MKNK1
LEE_EARLY_T_LYMPHOCYTE_UP	4.24E-02	3.35E-01	-0.59	-1.34	3319	99	PCLAF|HMMR|PBK|NCAPG|CENPA|CEP55|NUF2|UHRF1|MKI67|DIAPH3
GROSS_HYPOXIA_VIA_HIF1A_DN	4.27E-02	3.36E-01	-0.59	-1.34	3336	96	GBE1|ENO1|SLC2A1|DAP|BHLHE40|LXN|ATP7A|ARL6IP5|SOAT1|LRP5
CROONQUIST_NRAS_VS_STROMAL_STIMULATION_DN	4.27E-02	3.36E-01	-0.6	-1.35	3289	86	EZH2|CENPE|BASP1|CENPA|IL6|MKI67|CCNB2|CCNA2|SLC25A4|PTTG1
WP_OSTEOBLAST_DIFFERENTIATION	4.27E-02	3.36E-01	-0.6	-1.34	3315	90	RUNX2|PRKCH|FZD3|NOTCH2|BMPR1A|PRKCB|PRKCA|PIK3CD|PIK3CG|LRP5
ZHENG_BOUND_BY_FOXP3	4.30E-02	3.37E-01	-0.48	-1.21	3986	453	ITGA6|ANXA1|SLAMF1|MDFIC|ELMO1|MBNL1|FOXP1|ANKRD11|FYN|RRAS2
REACTOME_GLUCOSE_METABOLISM	4.35E-02	3.40E-01	-0.61	-1.35	3344	83	PGK1|PRKACB|GPI|ENO1|PGAM1|PCK2|ALDOA|TPI1|PFKL|SEH1L
MULLIGHAN_NPM1_MUTATED_SIGNATURE_1_UP	4.37E-02	3.40E-01	-0.52	-1.27	3762	223	RAD50|CTH|MAP3K5|OSTF1|WNK1|DCK|TRAPPC3|ADCY7|BMPR1A|COMMD4
EGUCHI_CELL_CYCLE_RB1_TARGETS	4.37E-02	3.40E-01	-0.76	-1.39	3019	22	CENPE|HMGB2|SMC2|CCNA2|NDC80|KIF18A|ECT2|BUB1|KIF11|CDC25C
FOURNIER_ACINAR_DEVELOPMENT_EARLY_UP	4.38E-02	3.40E-01	-0.77	-1.39	3006	20	SEPTIN10|BNIP3L|EGR1|DCAF10|SUCLG2|GOLPH3L|GSN
LANDIS_ERBB2_BREAST_TUMORS_65_UP	4.38E-02	3.40E-01	-0.77	-1.39	3008	20	CD9|CMAS|DAP|ITPR2|GOLPH3|LXN|ATP6V1A
ROVERSI_GLIOMA_COPY_NUMBER_UP	4.38E-02	3.40E-01	-0.6	-1.35	3367	84	NLGN1|ELMO1|GALNT10|SLC7A11|CHST1|TRIM28|UBE2M|SPATA16|PIK3CG|CKAP5
TANG_SENESCENCE_TP53_TARGETS_DN	4.40E-02	3.40E-01	-0.66	-1.38	3213	50	EZH2|CENPE|CTH|PBK|CENPA|LMNB1|KIF4A|TOP2A|CCNB2|CCNA2
BROWNE_INTERFERON_RESPONSIVE_GENES	4.43E-02	3.41E-01	0.59	1.41	1174	54	MX1|IFI6|ISG15|PSMB9|MX2|EIF2AK2|STAT1|SAMHD1|IRF7|STX11
WP_CELL_CYCLE	4.43E-02	3.41E-01	-0.57	-1.32	3535	118	CCND2|SMC3|RAD21|MYC|CCNB2|ORC4|CDK6|HDAC2|CCNA2|YWHAQ
XU_HGF_TARGETS_INDUCED_BY_AKT1_6HR	4.44E-02	3.41E-01	0.78	1.49	1410	17	MX1|IFI6|ISG15|ZEB1|LSM5|IRF7
HEIDENBLAD_AMPLICON_12P11_12_DN	4.45E-02	3.42E-01	-0.8	-1.38	3019	15	ACSF2|CDK13|FBXL20|INO80
REACTOME_CARDIAC_CONDUCTION	4.46E-02	3.42E-01	-0.58	-1.32	3530	110	ITPR1|ATP1B1|ATP2B1|ITPR2|AKAP9|ATP1B3|AHCYL1|SRI|ATP2A2|STIM1
KASLER_HDAC7_TARGETS_2_DN	4.48E-02	3.43E-01	-0.73	-1.39	3140	28	GPI|BHLHE40|PYCR1|SESN2|GAMT|ADD3|STC2|VEGFA
HAHTOLA_MYCOSIS_FUNGOIDES_SKIN_DN	4.49E-02	3.43E-01	-0.75	-1.39	3111	23	ITGA6|SMC3|C1QBP|CSNK1A1|MICU2|TOP2A|B4GALT1|ZWINT|TNFSF10|GRN
PEDRIOLI_MIR31_TARGETS_DN	4.50E-02	3.43E-01	-0.49	-1.24	4032	321	NAV2|MMP16|DOCK1|GBP2|PLCB1|CLU|HLTF|OSBPL6|GSTCD|KIF21A
REACTOME_COMPLEX_I_BIOGENESIS	4.53E-02	3.44E-01	0.61	1.43	1225	49	NDUFA2|NDUFA1|NDUFB7|NDUFC1|NDUFB4|NDUFS5|NDUFA11|NDUFA13|NDUFA7|NDUFB3
ST_INTEGRIN_SIGNALING_PATHWAY	4.54E-02	3.44E-01	-0.61	-1.35	3474	80	ITGA6|DOCK1|FYN|TLN2|PAK1|ACTR3|ARHGEF6|P4HB|RALA|SOS2
BLANCO_MELO_HUMAN_PARAINFLUENZA_VIRUS_3_INFECTION_A594_CELLS_UP	4.54E-02	3.44E-01	0.47	1.29	775	161	MX1|EPSTI1|HERC5|HSPA5|MX2|IFIH1|EIF2AK2|SAMD9|LAMP3|TNFSF13B
MAEKAWA_ATF2_TARGETS	4.54E-02	3.44E-01	-0.8	-1.38	3080	15	EIF2S3|SLC1A5|SDF2|PCNP
TANAKA_METHYLATED_IN_ESOPHAGEAL_CARCINOMA	4.55E-02	3.44E-01	-0.62	-1.35	3458	74	SLC3A2|KIF20B|PTPRE|CMTM3|ETFA|BUB3|MELK|HMGN4|SLC2A9|MRPL24
MACLACHLAN_BRCA1_TARGETS_UP	4.55E-02	3.44E-01	-0.77	-1.38	3125	20	DDIT3|RAC1|COX7A2L|TOP2A|RHOA|TIMP2|GADD45A|GAPDH|IGFBP4|ARHGDIA
MCBRYAN_PUBERTAL_BREAST_6_7WK_UP	4.57E-02	3.44E-01	-0.54	-1.29	3795	164	GRB10|PHGDH|JCHAIN|IL6R|ATP8A1|CCND2|OGT|PRKACB|CUX1|WNK1
WP_NEURODEGENERATION_WITH_BRAIN_IRON_ACCUMULATION_NBIA_SUBTYPES_PATHWAY	4.58E-02	3.45E-01	-0.68	-1.38	3294	43	FTL|ATG3|SCP2|SPTLC1|ATG7|WIPI2|PIK3C3|ATG101|RHEB|GTPBP2
DER_IFN_BETA_RESPONSE_UP	4.60E-02	3.45E-01	0.53	1.36	1011	94	MX1|IFI6|ISG15|PSMB9|SEM1|MX2|BTG1|ZFP36L2|CEBPD|EIF2AK2
BROWNE_HCMV_INFECTION_2HR_DN	4.60E-02	3.45E-01	-0.68	-1.38	3300	42	ITGA6|CENPE|CENPF|CENPA|MYC|PAK2|KIF23|RAD23A|SERPINE1|DUSP6
GRYDER_PAX3FOXO1_TOP_ENHANCERS	4.61E-02	3.45E-01	-0.48	-1.22	4237	414	UCHL1|MIF|CD9|GRB10|ELMO1|ACTB|ARPC2|FYN|SLC38A2|TCF7L2
REACTOME_CELL_CELL_COMMUNICATION	4.63E-02	3.46E-01	-0.58	-1.32	3656	107	ITGA6|NECTIN3|ACTB|FYN|FYB1|SPTBN1|ARHGEF6|CD47|CTNND1|PTK2B
WP_MICROGLIA_PATHOGEN_PHAGOCYTOSIS_PATHWAY	4.64E-02	3.46E-01	-0.7	-1.38	3292	35	CYBB|CYBA|RAC1|VAV3|ARPC1B|TYROBP|PIK3CD|PIK3CG|HCK|PIK3CA
YANG_BREAST_CANCER_ESR1_LASER_DN	4.65E-02	3.46E-01	-0.67	-1.37	3357	45	ANXA1|TCF7L2|ST3GAL6|SNX3|PLD1|PPP1CB|HDAC2|IFRD1|PLS3|FSCN1
WP_INTEGRINMEDIATED_CELL_ADHESION	4.68E-02	3.48E-01	-0.59	-1.33	3646	95	ITGA6|DOCK1|FYN|CAPN3|RAC1|ITGB3|PAK1|ITGB8|ITGB7|CSK
CHARAFE_BREAST_CANCER_LUMINAL_VS_MESENCHYMAL_DN	4.72E-02	3.50E-01	-0.48	-1.21	4342	420	SLIT2|ANXA1|RUNX2|NECTIN3|MDFIC|BCAT1|MSRB3|UBE2S|DOCK10|CTSC
FARDIN_HYPOXIA_11	4.74E-02	3.51E-01	-0.71	-1.38	3335	31	SLC2A3|PGK1|BHLHE40|DDIT4|BNIP3L|TPI1|TXNIP|PDK1|MXI1|ZNF395
MEISSNER_NPC_HCP_WITH_H3K4ME2_AND_H3K27ME3	4.75E-02	3.51E-01	0.44	1.25	685	212	PAPPA|NPAS2|AFF3|CADPS2|TP73|FLT3|SPIRE2|CLGN|KCNK1|P4HA2
ZHENG_FOXP3_TARGETS_IN_THYMUS_UP	4.76E-02	3.51E-01	-0.53	-1.28	4012	187	ITGA6|SLAMF1|MDFIC|MBNL1|GBP2|DOCK10|CBLB|MAP3K5|TOP2B|ATP2B1
WP_PARKINUBIQUITIN_PROTEASOMAL_SYSTEM_PATHWAY	4.78E-02	3.51E-01	0.57	1.39	1206	64	HSPA8|TUBA1B|PSMD1|HSPA5|TUBA1A|SNCA|UBE2L3|TUBB3|HSPA14|UBA1
REACTOME_RHO_GTPASE_CYCLE	4.79E-02	3.51E-01	-0.56	-1.31	3843	124	ARAP2|FGD4|OPHN1|RAC1|ARHGAP25|ABR|ARHGAP22|ARHGAP5|SRGAP3|ARHGEF6
REACTOME_PARASITE_INFECTION	4.79E-02	3.51E-01	-0.64	-1.36	3543	57	ARPC5|ELMO1|ACTB|DOCK1|ARPC2|FYN|RAC1|BRK1|CYFIP1|ACTR3
MATZUK_MEIOTIC_AND_DNA_REPAIR	4.80E-02	3.51E-01	-0.69	-1.37	3412	36	UBB|FANCC|ATM|BRWD1|CDK2|MSH4|PPP3R1|FANCL|MLH1|NBN
REACTOME_MITOTIC_PROMETAPHASE	4.80E-02	3.51E-01	-0.53	-1.27	4062	193	CENPE|SMC3|CENPF|NCAPG|NEDD1|CENPA|WAPL|NUF2|CEP78|SDCCAG8
ROZANOV_MMP14_TARGETS_UP	4.82E-02	3.52E-01	0.44	1.24	682	220	MX1|IL1R2|SNX10|S100A2|PDLIM1|DSTN|SLAMF7|ATP5MD|IL1R1|SIRPA
KEGG_AXON_GUIDANCE	4.82E-02	3.52E-01	-0.57	-1.31	3838	116	SLIT2|FYN|RAC1|PAK1|SRGAP3|RHOA|NRP1|PAK2|ROCK2|GNAI1
MATZUK_SPERMATOZOA	4.84E-02	3.53E-01	-0.59	-1.33	3765	92	POLD4|PLCB1|B4GALT1|TALDO1|GAMT|GMCL1|HOOK1|INPP5B|BUB1|CD81
PID_CDC42_PATHWAY	4.86E-02	3.53E-01	-0.62	-1.35	3653	68	ARPC5|ARPC2|RAC1|PAK1|ACTR3|ARHGEF6|PLD1|DIAPH3|ARPC1B|IQGAP1
MARCINIAK_ER_STRESS_RESPONSE_VIA_CHOP	4.88E-02	3.54E-01	-0.77	-1.38	3343	19	DDIT3|ERO1A|LONP1|CDCA7
ZHAN_MULTIPLE_MYELOMA_UP	4.89E-02	3.54E-01	-0.64	-1.36	3604	56	UCHL1|CARS1|CD47|EVI2A|MRPL58|APC|ECH1|PTPRK|FOXN3|ATF3
DER_IFN_GAMMA_RESPONSE_UP	4.90E-02	3.54E-01	0.57	1.39	1248	62	ISG15|PSMB9|SEM1|BTG1|ZFP36L2|CEBPD|STAT1|SSBP1|ICAM1|PPP3CA
WP_SELECTIVE_EXPRESSION_OF_CHEMOKINE_RECEPTORS_DURING_TCELL_POLARIZATION	4.90E-02	3.54E-01	0.7	1.46	1492	25	IFNGR1|IL4R|IL18R1|IL12A|CD4|CCL4|TGFB1|CSF2|CCR1
BIOCARTA_MAPK_PATHWAY	4.91E-02	3.54E-01	-0.6	-1.34	3760	80	MAPKAPK2|RAPGEF2|RAC1|MAP3K5|MKNK1|PAK1|MYC|MAP4K3|PAK2|MAP3K1
BEGUM_TARGETS_OF_PAX3_FOXO1_FUSION_UP	4.93E-02	3.55E-01	-0.65	-1.36	3624	54	SLIT2|MDFIC|AUTS2|PCDH17|LMO4|TPK1|GOLIM4|VAV3|LTBP1|KAT6B
BILANGES_SERUM_RESPONSE_TRANSLATION	4.94E-02	3.55E-01	0.66	1.44	1452	32	RPS19|RPL21|RPL18A|RPL29|PTMS|RPS8|RPL14|RPS7|NSA2|EEF1B2
PID_ERBB4_PATHWAY	4.94E-02	3.55E-01	-0.69	-1.37	3523	37	FYN|JAK2|WWOX|NCOR1|PIK3CD|PIK3CA|PIK3R1|PIK3R3|MAPK1|WWP1
REACTOME_VOLTAGE_GATED_POTASSIUM_CHANNELS	4.98E-02	3.57E-01	-0.72	-1.38	3493	29	KCNQ5|KCNAB2|KCNA3
MIKKELSEN_MEF_LCP_WITH_H3K27ME3	5.01E-02	3.57E-01	-0.68	-1.37	3587	40	MYO1F|USP37|RGS14|PLCB2|CCM2L
WANG_TUMOR_INVASIVENESS_DN	5.02E-02	3.57E-01	-0.52	-1.27	4260	198	CD9|MDFIC|ATF4|TCF7L2|ATP1B1|PPP1R12A|UHRF1|RAD21|LCP1|XDH
REACTOME_M_PHASE	5.02E-02	3.57E-01	-0.49	-1.22	4529	345	SET|CENPE|UBB|UBE2S|SMC3|CENPF|NCAPG|NEDD1|CENPA|LMNB1
BROWNE_HCMV_INFECTION_6HR_UP	5.03E-02	3.57E-01	0.61	1.42	1406	44	MX1|IFI6|ISG15|AFF2|EIF2AK2|PNP|IRF7|FRMD4B|IGF2R|HLF
DESERT_STEM_CELL_HEPATOCELLULAR_CARCINOMA_SUBCLASS_UP	5.03E-02	3.57E-01	-0.51	-1.26	4333	228	UCHL1|TKT|IARS1|ADAM9|LGALS3|CENPE|ARPC2|CTSC|PLP2|NCAPG
MCMURRAY_TP53_HRAS_COOPERATION_RESPONSE_DN	5.04E-02	3.57E-01	-0.65	-1.36	3708	55	PLXDC2|NBEA|ATP8A1|LDHB
BROWNE_HCMV_INFECTION_14HR_UP	5.05E-02	3.57E-01	-0.55	-1.3	4114	138	TARS1|UBE2S|USP1|HERPUD1|CEBPG|ATP6V0B|POLR2H|ETV5|HYAL2|UBE2M
PID_HEDGEHOG_GLI_PATHWAY	5.05E-02	3.57E-01	-0.67	-1.37	3639	44	LGALS3|CSNK1A1|HDAC2|CSNK1E|HDAC1|CSNK1G3|GNAI1|SAP18|GNB1|MTSS1
YAGI_AML_WITH_T_8_21_TRANSLOCATION	5.08E-02	3.57E-01	-0.49	-1.23	4544	314	SWAP70|ELMO1|ETV6|LAPTM5|PSD3|BASP1|MACF1|ITPR1|PLP2|ABR
BIOCARTA_EIF4_PATHWAY	5.08E-02	3.57E-01	-0.74	-1.38	3525	24	EIF4EBP1|MKNK1|EIF4G3|PRKCB|EIF4G2|PABPC1|PRKCA|PIK3CA|PIK3R1|EIF4A2
CAFFAREL_RESPONSE_TO_THC_UP	5.10E-02	3.57E-01	-0.72	-1.38	3570	28	HERPUD1|ASNS|SLC3A2|EXOC2|PNISR|MYC|SERINC1|ZNF451|IMPA1|KCMF1
LUCAS_HNF4A_TARGETS_UP	5.11E-02	3.57E-01	-0.65	-1.36	3743	53	BIRC2|CAMKK2|LASP1|KIFAP3|KIF13B|MGST2|DHRS1|SLCO4C1|IL13RA1|OSBPL3
BIOCARTA_MET_PATHWAY	5.11E-02	3.57E-01	-0.71	-1.37	3604	32	DOCK1|GAB1|PAK1|PTK2B|PIK3CG|PIK3CA|MAPK8|PIK3R1|RAPGEF1|ITGB1
LI_WILMS_TUMOR_VS_FETAL_KIDNEY_2_UP	5.13E-02	3.57E-01	-0.76	-1.37	3522	20	SET|EZH2|HMGA2|HEXB|NSD2|ROR2|CRABP2|VCAN|STMN1
REACTOME_INTERLEUKIN_4_AND_INTERLEUKIN_13_SIGNALING	5.13E-02	3.57E-01	0.52	1.34	1128	95	MMP9|HSPA8|BCL2|VIM|BATF|CXCL8|CEBPD|HSP90B1|IL4R|ZEB1
CHEN_LUNG_CANCER_SURVIVAL	5.15E-02	3.57E-01	-0.77	-1.37	3523	19	ANXA1|ACTB|PGK1|PGAM1|ATP5F1D|P4HB
BOYAULT_LIVER_CANCER_SUBCLASS_G123_DN	5.15E-02	3.57E-01	-0.67	-1.36	3705	43	FYN|PSD3|ST3GAL6|PCK2|SLC4A4|MSRA|GABARAPL1|RIDA|CBR4|RCL1
KEGG_HUNTINGTONS_DISEASE	5.15E-02	3.57E-01	0.47	1.28	888	158	COX7A2|ATP5PF|UQCRH|ATP5F1E|NDUFA2|POLR2L|ATP5MC1|UQCR11|POLR2F|NDUFA1
REACTOME_PI_METABOLISM	5.15E-02	3.57E-01	-0.6	-1.33	3942	81	TNFAIP8|INPP5D|PLEKHA5|PLEKHA2|SBF2|PI4K2B|PIK3CD|PIK3CG|PIK3CA|SYNJ1
REACTOME_AMINO_ACID_TRANSPORT_ACROSS_THE_PLASMA_MEMBRANE	5.15E-02	3.57E-01	-0.72	-1.37	3604	28	SLC38A2|SLC1A5|SLC3A2|SLC7A1|SLC7A11|SLC38A1|SLC1A4|SLC7A5|SLC36A4|SLC6A15
BAUS_TFF2_TARGETS_UP	5.19E-02	3.59E-01	0.75	1.47	1634	19	CRIP1|PSMB9|ZEB1|ADA|SAMHD1|IRF7|OGFR
RUAN_RESPONSE_TO_TNF_DN	5.20E-02	3.60E-01	-0.62	-1.34	3925	70	ITGA6|FABP5|CEBPG|TALDO1|AP3S1|ECH1|CBX4|ARL4A|HSD17B4|ESYT1
NIKOLSKY_BREAST_CANCER_12Q13_Q21_AMPLICON	5.23E-02	3.61E-01	-0.68	-1.37	3749	40	XPOT|CNOT2|CTDSP2|ZFC3H1|SLC35E3|NUP107|YEATS4|TSPAN31|TMEM19|OS9
REACTOME_SYNTHESIS_OF_BILE_ACIDS_AND_BILE_SALTS	5.23E-02	3.61E-01	-0.74	-1.37	3620	23	OSBPL6|OSBPL9|SCP2|OSBPL1A|HSD17B4|OSBPL3
LI_WILMS_TUMOR	5.25E-02	3.61E-01	-0.77	-1.37	3592	18	CHST1|HMGA2|CRABP2
WANG_RESPONSE_TO_GSK3_INHIBITOR_SB216763_UP	5.27E-02	3.61E-01	-0.49	-1.23	4678	300	PLXDC2|CD37|CD48|DAPP1|ELMO1|KRCC1|FYB1|SAT1|ATP10D|ITGB7
MANNE_COVID19_NONICU_VS_HEALTHY_DONOR_PLATELETS_UP	5.27E-02	3.61E-01	0.49	1.32	1058	119	IFI6|ISG15|EPSTI1|NXT1|S100A10|PFDN2|HMGA1|EIF2AK2|TIMM10|CTNNBL1
SMIRNOV_RESPONSE_TO_IR_6HR_DN	5.29E-02	3.61E-01	-0.58	-1.31	4159	103	CYBB|CENPE|UBE2S|ATP8A1|SLC2A3|HMMR|CENPF|CENPA|RNASE6|MYC
KEGG_GLYCOLYSIS_GLUCONEOGENESIS	5.29E-02	3.61E-01	-0.66	-1.36	3841	47	PGK1|GPI|ENO1|LDHB|PGAM1|PCK2|LDHA|ALDOA|ALDH7A1|TPI1
REACTOME_INTRA_GOLGI_TRAFFIC	5.29E-02	3.61E-01	-0.67	-1.36	3792	41	RIC1|CUX1|VTI1A|MAN2A1|GOLIM4|TRIP11|MAN1A2|COG5|CYTH4|ARF1
STREICHER_LSM1_TARGETS_UP	5.33E-02	3.64E-01	-0.68	-1.36	3821	40	ARID4A|IL6|SOX4|TNFSF10|MAP3K1|ZBTB18|KDM5B|IL13RA1|FOXN3|CXCR4
LEE_CALORIE_RESTRICTION_MUSCLE_UP	5.35E-02	3.64E-01	-0.7	-1.37	3784	33	FABP5|TKT|ACTB|DDIT3|SLC1A5|PLIN2|PPARD|PSMB7|GLUL
RICKMAN_METASTASIS_UP	5.37E-02	3.65E-01	-0.49	-1.23	4769	300	DDIT3|MPDZ|NAT10|PAPOLA|MFF|BDH2|TTC17|HNRNPH1|PLEKHA5|PKP4
RODWELL_AGING_KIDNEY_NO_BLOOD_DN	5.38E-02	3.65E-01	-0.56	-1.3	4318	124	PLPPR1|CTH|AUTS2|ITPR1|LDHB|WNK1|BTBD11|NNT|USP9X|PAIP1
REACTOME_TRAFFICKING_OF_AMPA_RECEPTORS	5.39E-02	3.65E-01	-0.71	-1.37	3783	30	MYO6|AP2S1|PRKCB|PRKCA|DLG1|CAMK2G|NSF|MDM2
IVANOVA_HEMATOPOIESIS_STEM_CELL_AND_PROGENITOR	5.40E-02	3.65E-01	-0.47	-1.2	5041	485	PLXDC2|ITGA6|RUNX2|ETV6|FUT8|CCND2|CCAR1|ITPR1|LIMD2|PDCD4
BOYAULT_LIVER_CANCER_SUBCLASS_G3_UP	5.40E-02	3.65E-01	-0.53	-1.27	4538	184	EZH2|PLOD2|NARS1|PGK1|HMMR|NCAPG|ENO1|CEP55|SLC7A1|PAPOLA
KEGG_GNRH_SIGNALING_PATHWAY	5.44E-02	3.66E-01	-0.6	-1.33	4181	83	ATF4|PLCB1|ITPR1|PRKACB|PLD1|ADCY7|ITPR2|PRKCB|SOS2|PRKCA
VANTVEER_BREAST_CANCER_METASTASIS_DN	5.45E-02	3.66E-01	-0.58	-1.31	4282	102	EZH2|ASNS|SLC2A3|PGK1|GBE1|KIF21A|CENPA|DCK|PIMREG|SLC7A1
LOPES_METHYLATED_IN_COLON_CANCER_UP	5.45E-02	3.66E-01	-0.77	-1.37	3724	18	APBA1|CCND2|PYCARD|RARRES1|ESR1
WP_NONALCOHOLIC_FATTY_LIVER_DISEASE	5.48E-02	3.67E-01	0.48	1.29	1020	137	COX7A2|UQCRH|NDUFA2|PRKAG2|UQCR11|NDUFA1|UQCRQ|UQCR10|COX6A1|NDUFB7
DOANE_BREAST_CANCER_CLASSES_DN	5.49E-02	3.67E-01	-0.71	-1.37	3849	29	PLOD2|PYGL|LMO4|NNT|DEK|TIMP2|FSCN1|SLC16A1|EHBP1|FERMT1
WP_G1_TO_S_CELL_CYCLE_CONTROL	5.49E-02	3.67E-01	-0.63	-1.34	4097	63	CCND2|MYC|ORC4|CDK6|RPA1|GADD45A|ATM|CDK2|WEE1|CDK1
WP_MITOCHONDRIAL_CIV_ASSEMBLY	5.50E-02	3.67E-01	0.67	1.44	1642	29	COX7A2|COX6A1|COX20|COX7B|COX8A|COX5B|COX17|CMC1|COX10|PET100
SCHAEFFER_PROSTATE_DEVELOPMENT_6HR_UP	5.51E-02	3.67E-01	-0.55	-1.29	4479	136	IARS1|TEX30|GBE1|PLGRKT|PAIP1|CNIH1|PRKCB|DOCK11|IFRD1|TYROBP
KEGG_PHENYLALANINE_METABOLISM	5.51E-02	3.67E-01	-0.79	-1.36	3734	15	MIF|PRDX6
REACTOME_GENERATION_OF_SECOND_MESSENGER_MOLECULES	5.56E-02	3.70E-01	-0.75	-1.37	3838	22	EVL|FYB1|PAK1|LCP2|PAK2|NCK1
MOLENAAR_TARGETS_OF_CCND1_AND_CDK4_DN	5.58E-02	3.70E-01	-0.64	-1.35	4100	54	GPC6|PCLAF|CENPF|CEP55|KIF4A|MED30|KIF20B|CDCA7|CPED1|MTFR2
CAIRO_HEPATOBLASTOMA_UP	5.59E-02	3.70E-01	-0.52	-1.26	4750	201	ITGA6|PLPPR1|CRIM1|SMARCC1|UTRN|CBX6|MFF|SLC1A4|SP3|HDAC2
HATADA_METHYLATED_IN_LUNG_CANCER_UP	5.60E-02	3.70E-01	-0.5	-1.23	4915	271	SLIT2|SLAMF1|BCAT1|ACTB|PROM1|ARHGAP22|LIMD2|PDE4DIP|DTNB|BCAS2
PAL_PRMT5_TARGETS_DN	5.61E-02	3.71E-01	-0.76	-1.37	3844	19	SEL1L|NUPR1|SERPINE1|CKB|METTL3|PDIA6|KLF10|TOB1|IL1A
KEGG_SYSTEMIC_LUPUS_ERYTHEMATOSUS	5.62E-02	3.71E-01	0.63	1.41	1606	38	SNRPD3|SNRPD1|SNRPB|CD40|TNF|ACTN1|CD86|H2BC18
KORKOLA_EMBRYONIC_CARCINOMA_VS_SEMINOMA_DN	5.66E-02	3.73E-01	-0.79	-1.36	3839	15	OSBPL3
BOQUEST_STEM_CELL_DN	5.67E-02	3.73E-01	-0.53	-1.27	4742	173	ITGA6|FABP5|SWAP70|LAPTM5|PRKCH|MYO5C|PCDH17|ST6GAL1|PKP4|FNBP1L
PID_FOXM1_PATHWAY	5.70E-02	3.74E-01	-0.68	-1.36	4069	38	CENPF|CENPA|MYC|CCNB2|ETV5|CCNA2|AURKB|CDK2|BRCA2|CDK1
MARTINEZ_RB1_TARGETS_DN	5.73E-02	3.74E-01	0.38	1.15	423	451	RPS21|HSPA8|RPL34|RPS25|RPS17|RPS18|RPS24|RPL21|MYO10|RPL26
PID_S1P_S1P1_PATHWAY	5.75E-02	3.74E-01	-0.76	-1.36	3946	20	RAC1|ITGB3|ITGAV|RHOA|GNAI1|GNAI3|VEGFA|MAPK1
REACTOME_VEGFR2_MEDIATED_VASCULAR_PERMEABILITY	5.75E-02	3.74E-01	-0.72	-1.36	4015	27	RAC1|PAK1|VAV3|CTNND1|PAK2|MAPKAP1|VAV1|PDPK1|JUP|PRR5
UEDA_PERIFERAL_CLOCK	5.76E-02	3.74E-01	0.47	1.27	1018	152	HSPA8|HMGCS1|RBPMS|DYNLL1|ID2|S100A10|TUBA1A|IDI1|LMO7|BTG1
BRACHAT_RESPONSE_TO_CISPLATIN	5.76E-02	3.74E-01	-0.75	-1.36	3968	21	TP53INP1|CCNG1|CD53|TXNIP|VMP1|ABLIM1|EI24|ISOC1|MDM2|TOB1
LU_EZH2_TARGETS_DN	5.76E-02	3.74E-01	-0.48	-1.21	5198	347	EZH2|NBEA|DYNLT3|PBK|MTPN|BIRC2|OCIAD1|ATP2B1|POC1B|SSR3
PASINI_SUZ12_TARGETS_DN	5.76E-02	3.74E-01	-0.5	-1.23	5073	278	ANXA1|GRB10|FOXP1|PRICKLE1|LRRFIP1|SH3BGRL|GBP2|PAWR|RRAS2|MYH10
OHGUCHI_LIVER_HNF4A_TARGETS_UP	5.77E-02	3.75E-01	-0.67	-1.36	4136	40	PSAT1|RAD51B|PROM1|SLC25A4|TXNIP|SLC16A7|RAB27A|VLDLR
KEGG_P53_SIGNALING_PATHWAY	5.79E-02	3.75E-01	-0.62	-1.34	4322	63	CCND2|CD82|CCNB2|CDK6|CCNG1|SESN2|BAX|GADD45A|ATM|ATR
DELPUECH_FOXO3_TARGETS_DN	5.80E-02	3.75E-01	-0.69	-1.36	4121	36	IARS1|CEBPG|CENPF|PCK2|AARS1|SLC7A1|MKI67|XPOT|SLC1A4|MTHFD2
ZHOU_INFLAMMATORY_RESPONSE_FIMA_DN	5.81E-02	3.75E-01	-0.51	-1.24	5025	235	FGD4|DHRS9|PRICKLE1|CNKSR2|MYH10|SNX18|PSTPIP1|ARID4A|PIMREG|WIPF1
ELVIDGE_HIF1A_AND_HIF2A_TARGETS_DN	5.81E-02	3.75E-01	-0.58	-1.31	4524	93	FYN|PGK1|ITPR1|GBE1|ZNF654|SLC2A1|ERO1A|WSB1|BHLHE40|BNIP3L
RAO_BOUND_BY_SALL4_ISOFORM_B	5.81E-02	3.75E-01	-0.47	-1.2	5362	435	ELMO1|EZH2|GPC6|HDAC9|KRCC1|SPTBN1|SLC2A3|PNRC2|CMAS|CGGBP1
ALCALAY_AML_BY_NPM1_LOCALIZATION_DN	5.85E-02	3.77E-01	-0.53	-1.27	4860	163	CD48|MDFIC|B4GALT6|HDAC9|EVL|ATP8A1|HMMR|PROM1|SERPINB6|SEPTIN9
KENNY_CTNNB1_TARGETS_UP	5.88E-02	3.77E-01	-0.66	-1.35	4244	45	CAPN3|CTSC|HMGB2|ETAA1|NCOR1|HAT1|CELF2|ECT2|UPP1|SRSF7
LE_EGR2_TARGETS_UP	5.89E-02	3.78E-01	-0.57	-1.31	4625	101	NAV2|EZH2|USP1|PCLAF|BASP1|TNFAIP8|LMNB1|SLC4A7|HMGB2|COTL1
REACTOME_GLYCOLYSIS	5.94E-02	3.80E-01	-0.62	-1.33	4450	66	PGK1|PRKACB|GPI|ENO1|PGAM1|ALDOA|TPI1|PFKL|SEH1L|NUP205
VALK_AML_CLUSTER_7	5.96E-02	3.80E-01	-0.76	-1.36	4081	19	SLC2A1|SLC6A9|GAPVD1|TPM1|MYL4|CLCN3|EPB41
ELVIDGE_HYPOXIA_BY_DMOG_UP	5.97E-02	3.80E-01	-0.56	-1.29	4756	117	FYN|PGK1|MGAT5|ITPR1|GBE1|SAT1|TNFAIP8|SLC2A1|ERO1A|WSB1
WP_EBOLA_VIRUS_PATHWAY_ON_HOST	5.97E-02	3.80E-01	-0.58	-1.31	4666	96	ITGA6|ACTB|RAC1|ITGB3|PAK1|C1QBP|FLNB|SCIN|ITGAV|RHOA
PROVENZANI_METASTASIS_UP	5.99E-02	3.80E-01	-0.52	-1.26	5027	180	EZH2|TARS1|FYN|SLC38A2|CTSC|RBM47|PROM1|HLTF|SAT1|WNK1
RUIZ_TNC_TARGETS_DN	6.00E-02	3.80E-01	-0.55	-1.28	4864	133	MYOF|RRAS2|USP1|PBK|NAV3|CRIM1|SLC7A1|SLC38A1|RFC4|PRPS1
BIOCARTA_TFF_PATHWAY	6.00E-02	3.80E-01	-0.76	-1.36	4107	19	RHOA|PIK3CG|PIK3CA|PIK3R1|ITGB1|CTNNB1|HRAS|MAPK1|SOS1|CASP9
REACTOME_ION_CHANNEL_TRANSPORT	6.02E-02	3.80E-01	-0.53	-1.27	4983	160	UBB|ATP8A1|ATP6V0E1|ATP1B1|TRPM7|ATP10D|ATP2B1|ATP6V0B|WNK1|ATP6V1A
YAUCH_HEDGEHOG_SIGNALING_PARACRINE_UP	6.03E-02	3.80E-01	-0.57	-1.3	4772	109	CPSF2|SLC25A4|TTC39B|CTDSP2|ADD2|NME7|COA8|ICE2|MYB|ELAVL1
REACTOME_PEPTIDE_HORMONE_METABOLISM	6.03E-02	3.80E-01	-0.61	-1.33	4528	67	TCF7L2|ERO1A|EXOC2|EXOC1|AOPEP|MYO5A|SPCS2|ATP6AP2|INHBA|SLC30A7
MARIADASON_RESPONSE_TO_BUTYRATE_SULINDAC_6	6.04E-02	3.80E-01	-0.67	-1.35	4336	42	TOP2B|HMGB2|SMC2|HNRNPH1|ITPR2|ATP5F1B|CDK6|ARID1B|SCAF11|CDK5RAP2
REACTOME_MITOTIC_SPINDLE_CHECKPOINT	6.04E-02	3.80E-01	-0.57	-1.3	4781	109	CENPE|UBE2S|CENPF|CENPA|NUF2|ZWINT|PPP2R5A|CENPC|BUB1B|AURKB
REACTOME_DNA_REPAIR	6.04E-02	3.80E-01	-0.49	-1.23	5340	285	ACTB|POLD4|UBB|USP1|RAD50|PCLAF|RAD51B|HMGN1|SUMO2|HERC2
BIOCARTA_G2_PATHWAY	6.06E-02	3.81E-01	-0.73	-1.36	4207	24	YWHAQ|GADD45A|ATM|ATR|WEE1|YWHAH|CDK1|CDC25C|PRKDC|CHEK1
PID_ENDOTHELIN_PATHWAY	6.07E-02	3.81E-01	-0.63	-1.34	4496	58	RAC1|PLCB1|JAK2|PRKCH|ADCY7|PRKCB|RHOA|PRKCA|PTK2B|MAPK8
BOYLAN_MULTIPLE_MYELOMA_PCA1_UP	6.13E-02	3.84E-01	-0.59	-1.31	4723	86	CD9|PAWR|JCHAIN|EIF2S3|FYB1|NBEA|BASP1|PLIN3|XDH|CHST1
IKEDA_MIR133_TARGETS_UP	6.15E-02	3.85E-01	-0.67	-1.35	4412	41	ARPC5|GPC6|ACTR3|PPP1R12A|FMNL2|CYLD|EIF4G3|AKAP9|YWHAQ|DDX3X
GAURNIER_PSMD4_TARGETS	6.18E-02	3.86E-01	0.63	1.4	1773	37	IL1R2|CXCL8|IFNGR1|TNF|IL18R1|CXCL2|IL21R|CD86|CCL5
REACTOME_ACTIVATION_OF_BH3_ONLY_PROTEINS	6.18E-02	3.86E-01	0.67	1.42	1845	29	BCL2|DYNLL1|YWHAZ|TP73|YWHAB|BCL2L11|YWHAG|PPP3CC|DYNLL2|AKT3
XU_RESPONSE_TO_TRETINOIN_AND_NSC682994_UP	6.20E-02	3.86E-01	-0.78	-1.35	4203	15	ITGA6|ANXA1|BIRC2|CD53|LAMP2|HDAC1|TNFSF10
FLOTHO_PEDIATRIC_ALL_THERAPY_RESPONSE_UP	6.20E-02	3.86E-01	0.59	1.38	1709	46	RPS20|RPS16|RPS19|FAU|RPL27|RPL37A|RPS28|RPL17|RPL13A|RPS9
REACTOME_MITOCHONDRIAL_TRNA_AMINOACYLATION	6.22E-02	3.86E-01	-0.75	-1.36	4288	21	GARS1|IARS2|PPA2|NARS2|RARS2|CARS2
HANN_RESISTANCE_TO_BCL2_INHIBITOR_UP	6.25E-02	3.86E-01	-0.75	-1.36	4307	21	TAGLN2|MCUB|FSCN1|SCD|CD81
CROONQUIST_STROMAL_STIMULATION_UP	6.25E-02	3.86E-01	-0.65	-1.34	4544	48	MYOF|SPTBN1|BASP1|IL6|SLC25A4|FSCN1|NUPR1|TSC22D3|ACTA2|SERPINE1
DOUGLAS_BMI1_TARGETS_DN	6.26E-02	3.86E-01	-0.49	-1.22	5523	280	B4GALT6|MFSD14B|RAPGEF2|CLU|RBM47|CGGBP1|BIRC2|ATP10D|MICU1|SLC7A11
FOSTER_KDM1A_TARGETS_DN	6.26E-02	3.86E-01	-0.52	-1.26	5265	184	DDIT3|SCLY|COTL1|SUB1|BDH2|SNX17|AKAP9|ECHS1|MTHFD2|R3HDM4
KORKOLA_EMBRYONIC_CARCINOMA_VS_SEMINOMA_UP	6.27E-02	3.86E-01	-0.78	-1.35	4252	15	BCAT1|STK26|RASSF8|ABCG2|VCAN
WP_TGFBETA_SIGNALING_PATHWAY	6.27E-02	3.86E-01	-0.55	-1.28	5064	129	RUNX2|MEF2A|SPTBN1|RAC1|ITGB3|TGFBR2|MYC|CCNB2|RHOA|UCHL5
SCIBETTA_KDM5B_TARGETS_DN	6.28E-02	3.86E-01	-0.61	-1.32	4746	71	FABP5|SWAP70|PSD3|PSIP1|HMMR|PBK|SMARCA2|TOP2A|PRPS1|DPY19L1
JINESH_BLEBBISHIELD_VS_LIVE_CONTROL_UP	6.29E-02	3.86E-01	-0.49	-1.22	5596	304	PSAT1|DAPP1|DHRS9|LRRFIP1|ATF4|DDIT3|ANKRD11|ASNS|ANKRD44|CEBPG
GARGALOVIC_RESPONSE_TO_OXIDIZED_PHOSPHOLIPIDS_YELLOW_DN	6.30E-02	3.86E-01	0.72	1.44	1972	20	B4GALT5|DENND5B|B3GNT5|NREP|KNOP1|PCTP|OXLD1|TMEM50B|PML
GENTILE_UV_RESPONSE_CLUSTER_D1	6.30E-02	3.86E-01	-0.78	-1.35	4272	15	ITGA6|DDIT4|STX3|TOPBP1|WEE1|CASP3|RND3|ASPH|PHTF2
WP_PHOTODYNAMIC_THERAPYINDUCED_NFKB_SURVIVAL_SIGNALING	6.31E-02	3.86E-01	0.65	1.41	1866	31	MMP9|BCL2A1|CXCL8|CCND1|ICAM1|REL|TNF|CXCL2|IL1B
PID_PLK1_PATHWAY	6.32E-02	3.86E-01	-0.66	-1.34	4551	44	CENPE|PAK1|PPP1R12A|PPP1CB|RHOA|BUB1B|NDC80|ROCK2|BORA|CDC20
FINAK_BREAST_CANCER_SDPP_SIGNATURE	6.35E-02	3.87E-01	0.73	1.44	1999	19	CD52|RUNX3|F2RL2
REACTOME_NUCLEAR_PORE_COMPLEX_NPC_DISASSEMBLY	6.35E-02	3.87E-01	-0.69	-1.35	4491	33	CCNB2|NEK6|SEH1L|NUP205|NUP37|NDC1|NUP210|CDK1|NUP54|NEK7
PID_NEPHRIN_NEPH1_PATHWAY	6.37E-02	3.87E-01	-0.7	-1.35	4470	30	FYN|RAC1|PIK3CD|PIK3CA|MAPK8|PIK3R1|CD2AP|NCK1|KIRREL1|PRKCI
IZADPANAH_STEM_CELL_ADIPOSE_VS_BONE_DN	6.38E-02	3.87E-01	0.52	1.32	1437	89	SLC24A3|TCF4|PCSK6|PRKAG2|VCL|SYTL2|STAT4|IGF2BP3|FBN1|RASAL2
WP_MIRNA_REGULATION_OF_DNA_DAMAGE_RESPONSE	6.39E-02	3.87E-01	-0.61	-1.32	4787	66	RAD50|CCND2|MYC|CCNB2|CDK6|CCNG1|BAX|GADD45A|ATM|ATR
MATSUDA_NATURAL_KILLER_DIFFERENTIATION	6.43E-02	3.89E-01	-0.47	-1.19	5909	416	ANXA1|RUNX2|TKT|MDFIC|ACTB|PHGDH|TARS1|JCHAIN|ASNS|SERPINB1
HOELZEL_NF1_TARGETS_DN	6.43E-02	3.89E-01	-0.58	-1.31	4979	89	MMP16|PRICKLE1|HDAC9|CUX1|LONP2|WWOX|JDP2|TNRC18|BCL11A|TES
CHEN_LIVER_METABOLISM_QTL_CIS	6.47E-02	3.90E-01	-0.6	-1.31	4917	75	CD48|LRRFIP1|ACTR3|RAB3GAP1|CFAP126|CEP170|SCLY|IARS2|CD244|SOAT1
KEGG_LINOLEIC_ACID_METABOLISM	6.47E-02	3.90E-01	-0.78	-1.35	4389	15	PLA2G4A|PLA2G12A|CYP2J2
VALK_AML_CLUSTER_2	6.49E-02	3.90E-01	-0.74	-1.35	4481	22	GRB10|DOCK1|CLU|ARHGAP22|LAPTM4B
REACTOME_PI_3K_CASCADE_FGFR2	6.49E-02	3.90E-01	-0.76	-1.35	4435	18	GAB1|PIK3CA|PIK3R1
PID_TCR_CALCIUM_PATHWAY	6.51E-02	3.91E-01	0.68	1.42	1984	25	BATF3|IL2RA|FKBP1A|PPP3CA|NFATC2
MATTIOLI_MULTIPLE_MYELOMA_WITH_14Q32_TRANSLOCATIONS	6.52E-02	3.91E-01	-0.7	-1.35	4577	30	CYBB|IL6R|CCND2|GALNT10|ITGB7|CX3CR1|SORT1|GYPC|ABLIM1|DPYSL2
WP_LUNG_FIBROSIS	6.53E-02	3.91E-01	0.58	1.37	1768	49	MMP9|MT2A|CXCL8|TNF|CXCL2|IL1B|CCL5|SMAD7
REACTOME_ACTIVATION_OF_GENE_EXPRESSION_BY_SREBF_SREBP_	6.55E-02	3.91E-01	0.61	1.38	1850	41	HMGCS1|IDI1|FASN|SQLE|FDPS|FDFT1|MVK|NCOA6|ELOVL6|TGS1
WP_NEPHROTIC_SYNDROME	6.55E-02	3.91E-01	-0.67	-1.35	4677	38	MYO1E|YARS1|TTC21B|ACTN4|CD2AP|MYH9|GPC5|ARHGDIA|COQ6|SMARCAL1
REACTOME_TRIGLYCERIDE_METABOLISM	6.56E-02	3.91E-01	-0.71	-1.35	4581	27	FABP5|PRKACB|GPD2|PLIN3|PPP1CB
LU_TUMOR_ENDOTHELIAL_MARKERS_UP	6.57E-02	3.91E-01	0.75	1.44	2088	17	MMP9|RPS11|TNFRSF21|WDR77
CHEN_PDGF_TARGETS	6.58E-02	3.91E-01	-0.76	-1.35	4500	18	JADE1|ZFAND5|MYO1E|GPD2|TIPARP
GARGALOVIC_RESPONSE_TO_OXIDIZED_PHOSPHOLIPIDS_RED_UP	6.60E-02	3.91E-01	-0.77	-1.35	4495	16	ATF4|CEBPG|NCEH1|DDIT4|MTHFD2|CHAC1|SLC7A5|STC2|VEGFA
REACTOME_INTERLEUKIN_12_SIGNALING	6.60E-02	3.91E-01	-0.66	-1.34	4737	42	MIF|GSTO1|LMNB1|PDCD4|JAK2|SOD1|CAPZA1|LCP1|P4HB|RALA
NIKOLSKY_BREAST_CANCER_8P12_P11_AMPLICON	6.61E-02	3.91E-01	-0.65	-1.34	4799	47	ADAM9|EIF4EBP1|HOOK3|PLEKHA2|NSD3|VDAC3|GOLGA7|FNTA|LSM1|HTRA4
LIM_MAMMARY_LUMINAL_MATURE_DN	6.61E-02	3.91E-01	-0.59	-1.31	5037	78	FABP5|PRICKLE1|B4GALT6|LMO4|BTBD11|C1QBP|GYPC|BCL11A|PCF11|EPB41L2
GRADE_COLON_VS_RECTAL_CANCER_UP	6.62E-02	3.91E-01	-0.69	-1.35	4674	32	MAP3K20|ERO1A|DESI2|ZWILCH|HNRNPC|INSIG2|ASF1B|RYK|ALG5|CTPS1
YANG_BCL3_TARGETS_UP	6.63E-02	3.91E-01	-0.49	-1.22	5843	280	JADE1|GBP2|IL6R|CTSC|CCND2|SERPINB1|SLC2A3|RBM47|PBK|OSBPL6
REACTOME_SIGNALING_BY_WNT_IN_CANCER	6.64E-02	3.91E-01	-0.7	-1.35	4674	31	TCF7L2|CSNK1A1|PPP2R5A|LRP5|APC|PPP2R5C|PPP2R5E|CTNNB1|CTBP1|PPP2CA
OISHI_CHOLANGIOMA_STEM_CELL_LIKE_UP	6.66E-02	3.92E-01	-0.48	-1.21	5942	312	NECTIN3|PHGDH|SLC30A9|FARP1|IARS2|SLC38A1|NNT|CERS2|MAN2A1|BMPR1A
ST_MYOCYTE_AD_PATHWAY	6.69E-02	3.93E-01	-0.73	-1.35	4641	24	RAC1|ITPR1|ITPR2|APC|GNAI1
MEBARKI_HCC_PROGENITOR_FZD8CRD_DN	6.70E-02	3.93E-01	-0.49	-1.22	5929	292	ELMO1|FGD4|LRRK2|AUTS2|APBB1IP|ST6GAL1|TGFBR2|ITPR2|ATP5F1B|PAG1
KEGG_PROGESTERONE_MEDIATED_OOCYTE_MATURATION	6.76E-02	3.96E-01	-0.59	-1.31	5149	77	PRKACB|RPS6KA6|ADCY7|CCNB2|CCNA2|HSP90AB1|PIK3CD|PIK3CG|PIK3CA|BUB1
SHEPARD_BMYB_MORPHOLINO_DN	6.78E-02	3.96E-01	-0.53	-1.26	5620	161	PSAT1|RBP4|PYGL|DCK|COTL1|UHRF1|DAP|MKI67|NOTCH2|MTHFD1L
REACTOME_RRNA_MODIFICATION_IN_THE_NUCLEUS_AND_CYTOSOL	6.78E-02	3.96E-01	0.56	1.34	1769	57	RPS14|NOP56|SNU13|TRMT112|RPS2|NOP10|RPS9|FBL|RPS7|DKC1
SONG_TARGETS_OF_IE86_CMV_PROTEIN	6.79E-02	3.96E-01	-0.64	-1.33	4973	51	EZH2|PCLAF|HMGB2|DCK|ZWINT|POLA1|RPA1|TOPBP1|PTTG1|KIF11
WONG_MITOCHONDRIA_GENE_MODULE	6.80E-02	3.96E-01	0.43	1.22	982	212	BCL2|COX7A2|ATP5PF|ATP5MG|ATP5F1E|ATP5MC1|ATP5MF|UQCR11|NDUFA1|UQCRQ
RAMALHO_STEMNESS_DN	6.81E-02	3.96E-01	-0.61	-1.32	5083	63	EVL|NIN|ST3GAL6|ABR|RTN3|ZDHHC14|CD47|PRKCB|CD53|EVI2A
REACTOME_INOSITOL_PHOSPHATE_METABOLISM	6.82E-02	3.97E-01	-0.65	-1.34	4929	45	PLCB1|INPP5D|ISYNA1|IPMK|PLD4|PPIP5K2|INPP5B|SYNJ1|IMPA1|INPP4A
REACTOME_ROLE_OF_PHOSPHOLIPIDS_IN_PHAGOCYTOSIS	6.84E-02	3.97E-01	-0.73	-1.35	4751	24	ITPR1|PLD1|ITPR2|AHCYL1|PLD4|PIK3CA|PIK3R1
WEBER_METHYLATED_HCP_IN_FIBROBLAST_DN	6.88E-02	3.99E-01	-0.7	-1.35	4832	30	AURKC|ODF2|DKKL1
REACTOME_SYNTHESIS_OF_PIPS_AT_THE_PLASMA_MEMBRANE	6.88E-02	3.99E-01	-0.63	-1.33	5046	53	INPP5D|PLEKHA5|PLEKHA2|SBF2|PI4K2B|PIK3CD|PIK3CG|PIK3CA|SYNJ1|PIK3R1
REACTOME_THE_ROLE_OF_NEF_IN_HIV_1_REPLICATION_AND_DISEASE_PATHOGENESIS	6.92E-02	4.00E-01	-0.72	-1.35	4823	26	ELMO1|FYN|RAC1|AP2S1|AP1S1|HCK|PAK2|AP1S2|ARF1|AP1B1
TERAO_AOX4_TARGETS_SKIN_DN	6.93E-02	4.00E-01	-0.76	-1.34	4727	17	UCHL1|DMXL1
REACTOME_HOMOLOGOUS_DNA_PAIRING_AND_STRAND_EXCHANGE	6.93E-02	4.00E-01	-0.66	-1.34	4975	42	RAD50|RAD51B|RFC4|RPA1|TOPBP1|ATM|ATR|XRCC2|BRCA2|RBBP8
YAO_TEMPORAL_RESPONSE_TO_PROGESTERONE_CLUSTER_15	6.94E-02	4.00E-01	-0.69	-1.35	4888	31	GAB1|PCLAF|ST3GAL6|SEPTIN10|PCK2|MKI67|AURKB|GRN|CDK1
BIOCARTA_MTOR_PATHWAY	6.97E-02	4.01E-01	-0.74	-1.35	4804	21	EIF4EBP1|MKNK1|EIF4G3|EIF4G2|PIK3CA|PIK3R1|EIF4A2|EIF3A|RHEB|PDPK1
GRAESSMANN_APOPTOSIS_BY_SERUM_DEPRIVATION_DN	6.98E-02	4.01E-01	-0.51	-1.24	5926	198	NIN|SERPINB1|GBE1|OSBPL6|CAPG|GALK1|SLC2A1|ERO1A|PAPOLA|WIPF1
LANDIS_ERBB2_BREAST_PRENEOPLASTIC_DN	7.01E-02	4.02E-01	-0.64	-1.33	5131	51	JCHAIN|GBE1|EIF4EBP1|ST3GAL6|GPD2|CHPT1|SCP2|PPP2R5A|ATP1B3|NDUFV1
KEGG_CYTOKINE_CYTOKINE_RECEPTOR_INTERACTION	7.01E-02	4.02E-01	0.45	1.24	1156	171	IL1R2|FLT1|IL2RA|IL1R1|TNFSF11|CXCL8|FLT3|IFNGR1|IL4R|TNFSF13B
ROPERO_HDAC2_TARGETS	7.07E-02	4.02E-01	-0.6	-1.31	5369	74	MMP16|B4GALT6|MACF1|EIF4EBP1|SEL1L|BNIP3L|CHIC2|GCFC2|TXNIP|GNLY
WALLACE_PROSTATE_CANCER_RACE_UP	7.07E-02	4.02E-01	0.42	1.2	981	225	CD52|MX1|MMP9|BCL2A1|IFI6|IL1R2|ISG15|GPR183|HERC5|RUNX3
RAO_BOUND_BY_SALL4_ISOFORM_A	7.07E-02	4.02E-01	-0.54	-1.27	5717	131	PSD3|RBP4|MFF|UBR3|SMYD4|DPY19L3|SEPTIN7|GTF2A2|PHKB|DESI2
REACTOME_G_PROTEIN_MEDIATED_EVENTS	7.08E-02	4.02E-01	-0.64	-1.33	5161	49	NBEA|PLCB1|ITPR1|PRKACB|CAMKK2|ADCY7|ITPR2|PRKCA|AHCYL1|GNAI1
WP_TYROBP_CAUSAL_NETWORK	7.08E-02	4.02E-01	-0.63	-1.33	5193	53	CD37|SLC1A5|RBM47|CAPG|RNASE6|APBB1IP|BIN2|HCLS1|CD84|TCIRG1
REACTOME_COBALAMIN_CBL_VITAMIN_B12_TRANSPORT_AND_METABOLISM	7.09E-02	4.02E-01	-0.76	-1.34	4835	17	MMADHC|MMAB|LMBRD1|MTR|TCN2|MMUT
BOGNI_TREATMENT_RELATED_MYELOID_LEUKEMIA_UP	7.10E-02	4.02E-01	0.66	1.4	2139	27	RPS27A|RPL17|RPL11|S100A2|PAX5|SGPL1
JAZAG_TGFB1_SIGNALING_DN	7.10E-02	4.02E-01	-0.7	-1.34	4988	30	TOP2A|CD244|GLRX2|EEF1A1|CSDE1|PCF11|SAP18|STOML2|CWC27|ARID3B
KAN_RESPONSE_TO_ARSENIC_TRIOXIDE	7.11E-02	4.02E-01	-0.57	-1.29	5549	96	PSAT1|PHGDH|DDIT3|ASNS|CTH|SLC2A3|LMNB1|PIMREG|SLC7A11|CCPG1
GARCIA_TARGETS_OF_FLI1_AND_DAX1_DN	7.12E-02	4.02E-01	0.46	1.25	1301	143	UBA52|MYO10|RPS10|ATP5MG|PSMA7|NOP56|NOLC1|SRRM1|DUT|NPM1
GEORGES_CELL_CYCLE_MIR192_TARGETS	7.12E-02	4.02E-01	-0.62	-1.32	5278	59	USP1|NIN|MACF1|SEPTIN10|RAD21|MKI67|KIF20B|CTCF|CDC73|DEK
RODWELL_AGING_KIDNEY_UP	7.12E-02	4.02E-01	0.39	1.15	608	394	CRIP1|RPL28|BCL2A1|RPL35A|RPS19|RPLP2|RPS25|FAU|RPS10|TMSB10
REACTOME_NEPHRIN_FAMILY_INTERACTIONS	7.15E-02	4.02E-01	-0.74	-1.34	4908	20	FYN|SPTBN1|CASK|IQGAP1|ACTN4|PIK3CA|PIK3R1|CD2AP|NCK1|KIRREL1
REACTOME_TRANSFERRIN_ENDOCYTOSIS_AND_RECYCLING	7.15E-02	4.02E-01	-0.69	-1.34	5035	31	ATP6V0E1|ATP6V0B|ATP6V1A|TCIRG1|ATP6V1G1|ATP6V0D1|ATP6V1B2|ATP6V1D|ATP6V1C1|STEAP3
FINETTI_BREAST_CANCER_KINOME_RED	7.17E-02	4.02E-01	-0.77	-1.34	4881	16	PBK|BUB1B|AURKB|SRPK1|BUB1|TTK|CDK1|MELK|CHEK1|PLK1
REACTOME_BETA_CATENIN_PHOSPHORYLATION_CASCADE	7.17E-02	4.02E-01	-0.76	-1.34	4889	17	CSNK1A1|PPP2R5A|APC|PPP2R5C|PPP2R5E|CTNNB1|PPP2CA
CROONQUIST_NRAS_SIGNALING_UP	7.20E-02	4.03E-01	-0.68	-1.34	5104	35	CYBB|CD48|JCHAIN|RNASE6|CX3CR1|LGALS1|OSBPL1A|SDCBP|DUSP6
PID_A6B1_A6B4_INTEGRIN_PATHWAY	7.21E-02	4.04E-01	-0.65	-1.33	5211	45	ITGA6|CD9|RAC1|PRKCA|YWHAQ|PIK3CA|PIK3R1|ITGB1|YWHAH|YWHAE
ZHONG_RESPONSE_TO_AZACITIDINE_AND_TSA_UP	7.27E-02	4.04E-01	-0.53	-1.26	5962	147	CD9|RAPGEF2|APBB2|ITPR1|PLIN3|CYLD|GLS|HCLS1|STX3|TIMP2
LIAN_LIPA_TARGETS_6M	7.27E-02	4.04E-01	0.55	1.33	1884	58	PAPPA|IL1R2|FKBP5|SLC37A2|FCER1G|SNX6|DST
FLECHNER_PBL_KIDNEY_TRANSPLANT_OK_VS_DONOR_UP	7.28E-02	4.04E-01	0.46	1.25	1328	144	FTH1|RPS20|RPS23|RPL23|TXN|RPL11|RPL35|LAMTOR5|ATP5MC1|PA2G4
REACTOME_ACYL_CHAIN_REMODELLING_OF_PC	7.28E-02	4.04E-01	-0.75	-1.34	4985	19	PNPLA8|PLA2G4A|PLA2G12A
QUINTENS_EMBRYONIC_BRAIN_RESPONSE_TO_IR	7.29E-02	4.04E-01	-0.59	-1.3	5536	74	ARAP2|MAP3K20|BLOC1S2|TP53INP1|CCNG1|SESN2|BAX|TM7SF3|CKAP2|EI24
BORCZUK_MALIGNANT_MESOTHELIOMA_UP	7.33E-02	4.04E-01	-0.48	-1.21	6505	296	GARS1|MAPKAPK2|DOCK1|UBE2S|PCLAF|RAC1|PGK1|DYNLT3|RAB32|DCK
GENTILE_RESPONSE_CLUSTER_D3	7.33E-02	4.04E-01	-0.64	-1.33	5345	49	HERPUD1|ZFAND5|TNFAIP8|TIPARP|CNOT2|BNIP2|LSM14A|SERTAD2|KIF23|SIAH2
PID_IL12_2PATHWAY	7.33E-02	4.04E-01	0.56	1.33	1924	56	MAP2K6|IL2RA|IL1R1|STAT1|STAT4|PPP3CA|IL18R1|STAT3|GADD45B|IL1B
CHIANG_LIVER_CANCER_SUBCLASS_INTERFERON_UP	7.35E-02	4.04E-01	0.73	1.42	2321	18	IFI6|ISG15|STAT1|KMO|ACSL4
BIOCARTA_NKT_PATHWAY	7.35E-02	4.04E-01	0.69	1.41	2273	22	IFNGR1|IL4R|IL18R1|CD4|CCL4|TGFB1|CSF2|CCR1
WATANABE_COLON_CANCER_MSI_VS_MSS_UP	7.36E-02	4.04E-01	0.68	1.4	2248	24	CRIP1|IFI6|DUSP4|MTA2
COLIN_PILOCYTIC_ASTROCYTOMA_VS_GLIOBLASTOMA_DN	7.36E-02	4.04E-01	-0.72	-1.34	5114	25	PGK1|SLC30A9|TRIM24|BHLHE40|CSNK1A1|TXNRD1|PLIN2
WINNEPENNINCKX_MELANOMA_METASTASIS_UP	7.36E-02	4.04E-01	-0.53	-1.26	6061	153	TARS1|PCLAF|PLOD2|CENPF|NCAPG|CENPA|CEP55|NUF2|SSR3|PCDH17
REACTOME_TRIGLYCERIDE_CATABOLISM	7.36E-02	4.04E-01	-0.75	-1.34	5036	18	FABP5|PRKACB|GPD2|PLIN3|PPP1CB
VERRECCHIA_RESPONSE_TO_TGFB1_C1	7.37E-02	4.04E-01	-0.76	-1.34	5028	17	ADAM9|TCF7L2|PAK1|NOTCH2
BLANCO_MELO_MERS_COV_INFECTION_MCR5_CELLS_DN	7.38E-02	4.04E-01	0.71	1.41	2310	20	FTH1|DDT|REX1BD|RGCC|DNAJC12|PDGFD
MOOTHA_GLYCOGEN_METABOLISM	7.38E-02	4.04E-01	-0.75	-1.34	5056	19	GBE1|PYGL|PPP1CB|AGL
VALK_AML_CLUSTER_15	7.40E-02	4.05E-01	0.67	1.39	2240	26	CD52|ARHGEF3|RUNX1|TBL1X
REACTOME_HS_GAG_DEGRADATION	7.41E-02	4.05E-01	-0.73	-1.34	5120	22	GPC6|GLB1|GPC5|HPSE
WP_NUCLEOTIDE_METABOLISM	7.43E-02	4.06E-01	-0.75	-1.34	5089	19	SAT1|PRPS1|MTHFD2|POLA1|NME2|RRM1|OAZ1|RRM2|POLD1|POLB
DUNNE_TARGETS_OF_AML1_MTG8_FUSION_UP	7.46E-02	4.06E-01	-0.65	-1.33	5365	43	LAPTM5|IL6R|MYO1F|PSTPIP1|LCP1|SRGN|CMTM3|SLA|PRRC2C|CD302
WP_VEGFAVEGFR2_SIGNALING_PATHWAY	7.47E-02	4.06E-01	-0.47	-1.19	6846	403	CYBB|ANXA1|TKT|GRB10|SET|MAPKAPK2|ADAM9|GAB1|ATF4|HDAC9
PID_INTEGRIN1_PATHWAY	7.48E-02	4.07E-01	-0.62	-1.32	5540	58	ITGA6|ITGAV|CD81|ITGB1|VEGFA|PLAUR|IGSF8|TGM2
DING_LUNG_CANCER_BY_MUTATION_RATE	7.49E-02	4.07E-01	-0.75	-1.34	5130	19	VAV1|MYB|PTPRG|PRKDC|MAST4|SMG1|IRS1|TYK2|TP53|PTPRD
KEGG_ERBB_SIGNALING_PATHWAY	7.50E-02	4.07E-01	-0.58	-1.29	5766	83	GAB1|CBLB|EIF4EBP1|PAK1|MYC|PRKCB|SOS2|PRKCA|PIK3CD|PIK3CG
ZHAN_V2_LATE_DIFFERENTIATION_GENES	7.55E-02	4.09E-01	-0.66	-1.33	5411	40	EZH2|PLP2|SARS1|LGALS1|EIF1|NFE2L2|ATP1B3|TALDO1|AKR1B1|EIF4A2
KEGG_PARKINSONS_DISEASE	7.58E-02	4.10E-01	0.49	1.27	1603	105	COX7A2|ATP5PF|UQCRH|ATP5F1E|NDUFA2|ATP5MC1|UQCR11|NDUFA1|UQCRQ|UQCR10
REACTOME_MEIOTIC_RECOMBINATION	7.59E-02	4.10E-01	-0.7	-1.34	5319	28	RAD50|RPA1|ATM|CDK2|MSH4|BRCA2|MND1|RBBP8|MLH1|NBN
MUELLER_PLURINET	7.64E-02	4.12E-01	0.41	1.17	904	278	HSPA8|BCL2|NUDT1|RBPMS|NOP56|HSPE1|NOLC1|SNRPE|LSM7|SNRPN
HELLEBREKERS_SILENCED_DURING_TUMOR_ANGIOGENESIS	7.69E-02	4.13E-01	0.54	1.31	1961	62	FTH1|MX1|IFI6|CXCL8|TSPAN2|ASS1|ADA|ICAM1|FBN1|F2RL2
HILLION_HMGA1_TARGETS	7.70E-02	4.13E-01	0.52	1.3	1851	74	RPS12|RPL36AL|RPS17|RPL21|RPS11|ARAF|ATP5MC1|ID2|RPL19|CFL1
REACTOME_MEIOTIC_SYNAPSIS	7.70E-02	4.13E-01	-0.68	-1.33	5449	34	SMC3|LMNB1|RAD21|TEX12|UBE2I|TERF1|ATR|STAG2|SYCE2|POT1
REACTOME_SIGNALING_BY_INSULIN_RECEPTOR	7.70E-02	4.13E-01	-0.6	-1.3	5802	69	GRB10|GAB1|ATP6V0E1|ATP6V0B|ATP6V1A|TCIRG1|PIK3CA|ATP6V1G1|PIK3R1|ATP6V0D1
BROWNE_HCMV_INFECTION_48HR_UP	7.71E-02	4.13E-01	-0.53	-1.25	6357	154	GAB1|PAWR|USP1|CTH|RBP4|ITPR1|GPD2|POLR2H|RFC4|CHST1
ABBUD_LIF_SIGNALING_1_DN	7.74E-02	4.13E-01	-0.72	-1.34	5357	23	ITGA6|CYFIP1|OSTF1|REXO2|LIMS1
WORSCHECH_TUMOR_REJECTION_UP	7.74E-02	4.13E-01	0.58	1.35	2147	45	MX1|BCL2A1|TNFSF11|IL4I1|CXCL2|IL1B|CCL5
WP_MECP2_AND_ASSOCIATED_RETT_SYNDROME	7.74E-02	4.13E-01	-0.61	-1.31	5758	60	EZH2|FUT8|PSIP1|SMC3|HNRNPH1|TET1|SP3|NCOR1|NF1|CTCF
HERNANDEZ_MITOTIC_ARREST_BY_DOCETAXEL_1_UP	7.75E-02	4.13E-01	0.71	1.4	2428	20	EMP3|RGCC|DAPK1|SGK1|VAMP8|GYG2|CGA
ZHAN_MULTIPLE_MYELOMA_PR_DN	7.76E-02	4.13E-01	-0.65	-1.32	5589	44	FGD4|GAB1|ANKRD44|CYLD|BAZ2B|ARHGAP18|PLCL1
KEGG_CELL_ADHESION_MOLECULES_CAMS	7.76E-02	4.13E-01	-0.57	-1.29	6020	90	ITGA6|NLGN1|NECTIN3|CD274|ITGB8|ITGB7|ITGAV|ITGB2|CD58|PDCD1LG2
EBAUER_TARGETS_OF_PAX3_FOXO1_FUSION_DN	7.80E-02	4.14E-01	-0.65	-1.32	5615	43	ARHGAP25|MYO1E|UBXN4|JAKMIP2|LRRFIP2|ARHGAP26|SGMS1|ARRB1|ADAM10|DZIP3
GINESTIER_BREAST_CANCER_20Q13_AMPLIFICATION_DN	7.84E-02	4.14E-01	-0.52	-1.24	6504	162	SET|LIMD2|MKI67|KDM4A|SMC6|HNRNPH3|DOCK7|PABPN1|ZNF532|TCIRG1
VALK_AML_CLUSTER_16	7.84E-02	4.14E-01	-0.73	-1.34	5403	21	MBNL1|ADD2|UVRAG|AKR7A2|BABAM2|CADM1|DACH1
REACTOME_DISASSEMBLY_OF_THE_DESTRUCTION_COMPLEX_AND_RECRUITMENT_OF_AXIN_TO_THE_MEMBRANE	7.85E-02	4.14E-01	-0.7	-1.33	5484	27	CSNK1A1|PPP2R5A|LRP5|APC|PPP2R5C|PPP2R5E|CTNNB1|CSNK1G2|PPP2CA
BLANCO_MELO_COVID19_SARS_COV_2_POS_PATIENT_LUNG_TISSUE_UP	7.86E-02	4.14E-01	0.48	1.26	1583	118	MX1|BCL2A1|IFI6|MARCKS|ISG15|EPSTI1|HERC5|MAP2K6|S100A11|MX2
VILIMAS_NOTCH1_TARGETS_UP	7.86E-02	4.14E-01	0.58	1.34	2166	46	BCL2A1|TOX|ID2|CD2|ICAM1|CD74|CTLA4|IRF7|GATA3|CD86
ZHAN_MULTIPLE_MYELOMA_MF_UP	7.88E-02	4.14E-01	-0.66	-1.32	5645	40	MGAT5|RNASE6|ITGB7|DEFB4A|COTL1|CX3CR1|ARPC1B|LCP2|ABHD12|ABLIM1
BLANCO_MELO_RESPIRATORY_SYNCYTIAL_VIRUS_INFECTION_A594_CELLS_UP	7.89E-02	4.14E-01	0.42	1.2	1127	217	MX1|MMP9|BCL2A1|HERC5|CXCL8|MX2|IL4R|ANTXR2|IFIH1|SAMD9
SANA_TNF_SIGNALING_DN	7.89E-02	4.14E-01	-0.59	-1.3	5981	73	ITGA6|ANXA1|MYOF|CLU|PRKACB|PRKCH|HDAC2|ATP1B3|TXNIP|SRSF7
BHATI_G2M_ARREST_BY_2METHOXYESTRADIOL_DN	7.89E-02	4.14E-01	-0.56	-1.28	6173	98	NLGN1|GARS1|PSAT1|LAPTM5|ATF4|KRCC1|EIF2S3|HERPUD1|CTH|CEBPG
VANLOO_SP3_TARGETS_DN	7.89E-02	4.14E-01	-0.59	-1.29	5989	74	ITGA6|LGALS3|SERPINB6|CD82|PTGR1|SP3|TSPO|EVI2A|PDK1|NUPR1
FUJII_YBX1_TARGETS_DN	7.92E-02	4.16E-01	-0.51	-1.24	6664	183	FABP5|MBNL1|FUT8|ITPR1|LMNB1|TTF2|KIF4A|COTL1|UHRF1|DNAJC3
SAGIV_CD24_TARGETS_UP	7.94E-02	4.16E-01	-0.73	-1.34	5477	21	PHIP|SLC4A4|EDEM3|FRYL|USP34|ARFGEF1|ASPM|RARRES1|LDB1|SMC4
BENPORATH_MYC_TARGETS_WITH_EBOX	7.96E-02	4.17E-01	0.43	1.21	1188	202	RPS15|HSPA8|BCL2|RPS19|UBA52|RPL27A|RPL36A|TXN|RPL23A|CD2
WANG_ADIPOGENIC_GENES_REPRESSED_BY_SIRT1	7.99E-02	4.18E-01	-0.71	-1.33	5554	25	PGK1|RBP4|GPI|ENO1|SLC2A1|ERO1A|ALDOA|TPI1|GAPDH|IGFBP4
WP_CHEMOKINE_SIGNALING_PATHWAY	8.01E-02	4.18E-01	-0.53	-1.25	6519	137	ELMO1|RAC1|PLCB1|PRKACB|PAK1|JAK2|CX3CR1|ADCY7|CSK|VAV3
BENPORATH_PRC2_TARGETS	8.04E-02	4.18E-01	-0.47	-1.18	7343	389	SLIT2|NAV2|PLPPR1|LGALS3|RBP4|RPS6KA6|PDE4DIP|PCDH17|VASH1|METRNL
GOLDRATH_ANTIGEN_RESPONSE	8.05E-02	4.18E-01	-0.48	-1.2	7198	316	ANXA1|RUNX2|CD48|MDFIC|EZH2|LGALS3|SH3BGRL|FYN|GSTO1|JCHAIN
WP_CHOLESTEROL_METABOLISM_INCLUDES_BOTH_BLOCH_AND_KANDUTSCHRUSSELL_PATHWAYS	8.05E-02	4.18E-01	0.59	1.34	2257	43	HMGCS1|IDI1|ACSL3|FASN|SQLE|FDPS|FDFT1|MVK|SC5D|MYLIP
SMID_BREAST_CANCER_RELAPSE_IN_BONE_DN	8.06E-02	4.18E-01	-0.5	-1.22	6891	211	UCHL1|ITGA6|PSAT1|PSPH|TAGLN2|PHGDH|FYN|CYBA|PLOD2|SLC2A3
DEMAGALHAES_AGING_DN	8.06E-02	4.18E-01	0.75	1.41	2593	15	UQCRQ|ACSS2|NDUFB11|NREP|UQCRFS1|ATP5MC3
WANG_NEOPLASTIC_TRANSFORMATION_BY_CCND1_MYC	8.08E-02	4.18E-01	-0.76	-1.33	5505	16	DDIT3|ATF3|IGFBP4|TRIB3
CHIARADONNA_NEOPLASTIC_TRANSFORMATION_CDC25_DN	8.09E-02	4.18E-01	-0.53	-1.25	6595	138	CD9|POLD4|ASNS|SLC1A5|EIF4EBP1|CLIC4|CAPG|ATP6V0B|GALK1|SERPINB6
REACTOME_POLYMERASE_SWITCHING_ON_THE_C_STRAND_OF_THE_TELOMERE	8.10E-02	4.18E-01	-0.71	-1.33	5647	26	POLD4|RFC4|POLA1|TERF1|PRIM2|CTC1|RFC1|POT1|RFC2|STN1
REACTOME_DEFECTIVE_B4GALT7_CAUSES_EDS_PROGEROID_TYPE	8.10E-02	4.18E-01	-0.74	-1.33	5544	19	GPC6|GPC5|VCAN
GUTIERREZ_CHRONIC_LYMPHOCYTIC_LEUKEMIA_DN	8.11E-02	4.18E-01	-0.63	-1.31	5911	49	GBP2|ABR|MAP3K5|VASH1|CCDC88A|ROR1|MARS1|PBX3|ID3|DNMBP
FIRESTEIN_PROLIFERATION	8.12E-02	4.18E-01	-0.53	-1.25	6683	152	FYN|MAP3K20|PRKACB|RPS6KA6|INPP5D|STK26|CYLD|BMPR1A|PACSIN2|CDK6
LIU_VAV3_PROSTATE_CARCINOGENESIS_UP	8.12E-02	4.18E-01	-0.6	-1.3	6130	70	CYBB|LGALS3|HDAC9|GBP2|PLOD2|CCND2|SERPINB1|SAT1|TGFBR2|TYROBP
REACTOME_SUMOYLATION_OF_RNA_BINDING_PROTEINS	8.13E-02	4.18E-01	-0.65	-1.32	5858	44	SUMO2|PHC2|UBE2I|HNRNPK|SEH1L|PHC3|CBX4|NUP205|NUP37|NDC1
KYNG_DNA_DAMAGE_BY_GAMMA_RADIATION	8.14E-02	4.18E-01	-0.61	-1.3	6077	63	CYBB|RBP4|PDE4DIP|HELZ|BDH2|SP3|HCLS1|ATRX|RNF168|RAB6A
ULE_SPLICING_VIA_NOVA2	8.16E-02	4.18E-01	-0.66	-1.32	5831	39	ATP2B1|GPHN|CASK|EPB41L2|BPTF|CAMK2G|CADM1|LRP12|SPTAN1|SRR
WHITFIELD_CELL_CYCLE_G2	8.16E-02	4.18E-01	-0.53	-1.25	6695	147	LMNB1|TTF2|HMGB2|WSB1|KDM4A|TOP2A|CCNA2|KATNA1|SORL1|NIPBL
BIOCARTA_MAL_PATHWAY	8.17E-02	4.18E-01	-0.76	-1.33	5563	16	RAC1|RHOA|MAP3K1|MAPK8|ROCK1|RAF1|MAP2K1|HRAS|MAPK1|MAP2K2
WESTON_VEGFA_TARGETS_6HR	8.20E-02	4.19E-01	-0.68	-1.33	5800	34	SAT1|SP3|SLC49A4|TNFSF10|ROR2|FHL3|ADORA2B|VCAN|ESR1
WANG_PROSTATE_CANCER_ANDROGEN_INDEPENDENT	8.23E-02	4.20E-01	0.54	1.31	2123	59	RPS14|RPLP2|PRKAR2B|ID2|DBI|RPL13|TOMM7|FN1|ARHGEF28
BROWNE_HCMV_INFECTION_4HR_UP	8.23E-02	4.20E-01	0.59	1.34	2318	42	FKBP5|ISG15|PDE4D|PTPN11|TACR3|ZC3HAV1
MCBRYAN_PUBERTAL_BREAST_3_4WK_UP	8.27E-02	4.20E-01	-0.52	-1.24	6898	168	GAB1|LGALS3|JCHAIN|ATP8A1|BASP1|CLU|OGT|PRKACB|CUX1|CEMIP2
DELYS_THYROID_CANCER_DN	8.28E-02	4.20E-01	-0.51	-1.23	6938	177	FABP5|ELMO1|ZFPM2|SPTBN1|CTH|ITPR1|PROM1|PRKACB|TNFAIP8|SLC38A1
BRUINS_UVC_RESPONSE_VIA_TP53_GROUP_B	8.28E-02	4.20E-01	-0.46	-1.17	7689	463	ANXA1|NECTIN3|LRRFIP1|POLD4|RRAS2|MCFD2|RBP4|DYNLT3|GPI|LAPTM4B
KEGG_HISTIDINE_METABOLISM	8.29E-02	4.20E-01	-0.73	-1.33	5717	21	ALDH7A1|LCMT1|ALDH2|BUD23|MAOA|TRMT11|ALDH9A1|METTL6
PID_P75_NTR_PATHWAY	8.31E-02	4.20E-01	-0.61	-1.3	6185	61	RAC1|PRKACB|BIRC2|SORT1|RHOA|CASP6|PIK3CA|DIABLO|MAPK8|PIK3R1
MIKKELSEN_IPS_WITH_HCP_H3K27ME3	8.32E-02	4.20E-01	0.55	1.32	2219	53	PAPPA|NRN1|USP18
REACTOME_FACTORS_INVOLVED_IN_MEGAKARYOCYTE_DEVELOPMENT_AND_PLATELET_PRODUCTION	8.32E-02	4.20E-01	-0.54	-1.26	6659	121	ACTB|DOCK1|CENPE|ZFPM2|DOCK10|RAC1|RAD51B|PRKACB|KIF21A|JAK2
SANA_TNF_SIGNALING_UP	8.33E-02	4.20E-01	0.55	1.31	2201	55	FTH1|MX1|CXCL8|SMAD3|MX2|IFIH1|ICAM1|SAMHD1|CXCL2|IFI44L
KOKKINAKIS_METHIONINE_DEPRIVATION_48HR_DN	8.34E-02	4.20E-01	-0.62	-1.3	6164	57	DDIT3|CTH|CEBPG|MYC|AKAP9|SOS2|GSTK1|PRKCA|HDAC1|IFRD1
MALONEY_RESPONSE_TO_17AAG_UP	8.37E-02	4.20E-01	0.61	1.35	2434	35	HSPA8|MYL9|PDAP1|UBA1|ATP5MC2|ST13|KSR1|UCP2
REACTOME_SUMOYLATION_OF_SUMOYLATION_PROTEINS	8.37E-02	4.20E-01	-0.68	-1.32	5907	32	SUMO2|UBE2I|SEH1L|NUP205|NUP37|NDC1|NUP210|NUP54|NUP107|NUP85
WP_MAPK_SIGNALING_PATHWAY	8.37E-02	4.20E-01	-0.5	-1.22	7179	220	MAPKAPK2|ATF4|DDIT3|RRAS2|RAPGEF2|MAP3K20|RAC1|LRRK2|PRKACB|MAP3K5
HU_ANGIOGENESIS_DN	8.38E-02	4.20E-01	-0.68	-1.32	5910	32	SET|GPI|HMGN1|SOD1|PTP4A2|LONP1|DARS1|GTF2A2|ATP6V1G1|GNAI1
REACTOME_SUMOYLATION_OF_CHROMATIN_ORGANIZATION_PROTEINS	8.38E-02	4.20E-01	-0.62	-1.31	6141	53	SUMO2|PHC2|HDAC2|HDAC1|UBE2I|SEH1L|PHC3|SATB2|SUZ12|CBX4
HAN_SATB1_TARGETS_DN	8.40E-02	4.21E-01	-0.48	-1.19	7532	325	ITGA6|RUNX2|GBP2|KRCC1|FUT8|TCF7L2|ATP8A1|CLU|ST3GAL6|CUX1
GROSS_HIF1A_TARGETS_DN	8.43E-02	4.22E-01	-0.71	-1.33	5850	24	LGALS3|PGK1|GBE1|ENO1|LDHB|ERO1A|TPI1|PDK1|PFKL|GAPDH
REACTOME_INTRA_GOLGI_AND_RETROGRADE_GOLGI_TO_ER_TRAFFIC	8.44E-02	4.22E-01	-0.51	-1.23	7109	185	CENPE|RIC1|CUX1|KIF21A|PLIN3|RAB3GAP1|KIF4A|VTI1A|CAPZA1|USE1
STONER_ESOPHAGEAL_CARCINOGENESIS_UP	8.47E-02	4.23E-01	-0.67	-1.32	6020	36	PCLAF|ATP6V0E1|UBXN4|SEPTIN7|TMED2|PLS3|PDCD10|AP3S1|USO1|BUB1
PID_RAC1_REG_PATHWAY	8.51E-02	4.23E-01	-0.66	-1.32	6067	37	ELMO1|DOCK1|RAC1|ABR|ARHGEF6|RAP1GDS1|VAV3|PREX1|VAV1|ARHGAP17
REACTOME_DETOXIFICATION_OF_REACTIVE_OXYGEN_SPECIES	8.51E-02	4.23E-01	-0.68	-1.32	5993	31	CYBB|CYBA|SOD1|PRDX6|PRDX2|ERO1A|P4HB|TXNRD1|PRDX3|ATP7A
WP_HUMAN_COMPLEMENT_SYSTEM	8.51E-02	4.23E-01	0.52	1.28	2044	74	RPS19|TXN|CR2|ICAM1|CD40|CD19|SELPLG|FKBP2|LAMC1|GNA15
DORSEY_GAB2_TARGETS	8.52E-02	4.23E-01	-0.72	-1.33	5897	23	ARHGAP25|ITGB3|ATP1B1|ACVR1|SERPINE1
REACTOME_INITIATION_OF_NUCLEAR_ENVELOPE_NE_REFORMATION	8.52E-02	4.23E-01	-0.74	-1.33	5837	19	LMNB1|CCNB2|TMPO|EMD|CDK1|KPNB1|PPP2CA|PPP2R2A|LMNA|LEMD2
PRAMOONJAGO_SOX4_TARGETS_UP	8.54E-02	4.23E-01	-0.63	-1.31	6213	48	GRB10|SLC2A3|TIPARP|BHLHE40|PLIN2|MXI1|RIOK3|KDM3A|STC2|SERPINE1
KIM_HYPOXIA	8.54E-02	4.23E-01	-0.76	-1.32	5813	16	SLC2A1|BNIP3L|LDHA|ALDOA|TPI1|PLIN2|VEGFA|JUN
BYSTRYKH_HEMATOPOIESIS_STEM_CELL_SCP2_QTL_TRANS	8.54E-02	4.23E-01	-0.74	-1.32	5845	19	POLD4|TXNIP|HSP90AB1|ATXN2|MYL4|SLC50A1|PSMD3
HARRIS_BRAIN_CANCER_PROGENITORS	8.57E-02	4.23E-01	0.63	1.36	2532	31	S100A4|CASP4
GRAHAM_CML_DIVIDING_VS_NORMAL_QUIESCENT_UP	8.58E-02	4.23E-01	-0.52	-1.24	7125	163	FABP5|EZH2|UBE2S|PCLAF|HMMR|PBK|CENPF|NCAPG|CENPA|CEP55
KEGG_TIGHT_JUNCTION	8.60E-02	4.23E-01	-0.55	-1.26	6794	107	ACTB|RRAS2|MAP3K20|MYH10|MPDZ|PRKCH|HCLS1|PRKCB|RHOA|PRKCA
CHEMNITZ_RESPONSE_TO_PROSTAGLANDIN_E2_UP	8.61E-02	4.23E-01	-0.53	-1.25	6990	135	CENPE|UBE2S|MAP3K20|PCLAF|EIF4EBP1|CENPF|NCAPG|LMNB1|PIMREG|SLC7A1
OUELLET_CULTURED_OVARIAN_CANCER_INVASIVE_VS_LMP_UP	8.61E-02	4.23E-01	-0.6	-1.3	6414	62	SET|UBB|JCHAIN|ATP1B1|CAPG|LDHB|LMO4|HNRNPM|RAB11A|SRI
GRESHOCK_CANCER_COPY_NUMBER_UP	8.61E-02	4.23E-01	-0.48	-1.2	7610	284	ETV6|SET|DDIT3|NIN|CCND2|RAD51B|PSIP1|RANBP17|JAK2|PDE4DIP
REACTOME_DAP12_INTERACTIONS	8.65E-02	4.24E-01	-0.69	-1.32	6064	29	FYN|RAC1|VAV3|LCP2|TYROBP|PIK3CA|PIK3R1|KRAS|VAV2|NRAS
SHEDDEN_LUNG_CANCER_GOOD_SURVIVAL_A4	8.66E-02	4.24E-01	-0.52	-1.23	7219	167	NAV2|RAPGEF2|IL6R|ATP8A1|ZFAND5|RANBP17|WNK1|TIPARP|WSB1|ADCY7
RASHI_RESPONSE_TO_IONIZING_RADIATION_5	8.67E-02	4.24E-01	-0.55	-1.26	6891	114	GRB10|HERC2|SMARCC1|BCAS2|BMPR1A|SNX17|P4HB|CNOT6L|RNF7|UCHL5
GAL_LEUKEMIC_STEM_CELL_DN	8.68E-02	4.24E-01	-0.51	-1.23	7309	185	LGALS3|PCLAF|HMMR|NCAPG|CENPA|LMNB1|CAPG|CX3CR1|SMC2|TOP2A
REN_BOUND_BY_E2F	8.68E-02	4.24E-01	-0.62	-1.3	6361	53	CENPE|HLTF|CENPA|RFC4|SMC2|TOP2A|POLA1|CCNA2|PTTG1|NDC80
BROWNE_HCMV_INFECTION_20HR_DN	8.71E-02	4.25E-01	-0.57	-1.27	6759	90	ANXA1|MBNL1|GSTO1|RRAS2|PCLAF|MACF1|HMMR|GBE1|MAP3K5|ATP2B1
ZHAN_MULTIPLE_MYELOMA_HP_DN	8.72E-02	4.25E-01	0.58	1.33	2444	43	CD52|S100A4|RBMS1|SGPL1|CST3|CCDC167|DPM3|CD86
REACTOME_SUMOYLATION_OF_DNA_DAMAGE_RESPONSE_AND_REPAIR_PROTEINS	8.76E-02	4.26E-01	-0.59	-1.29	6616	70	SMC3|SUMO2|HERC2|RAD21|PHC2|SMC6|SMC5|RPA1|UBE2I|RNF168
KEGG_SELENOAMINO_ACID_METABOLISM	8.77E-02	4.26E-01	-0.72	-1.32	6069	23	CTH|SCLY|CBS|LCMT1|MARS1|AHCYL1|MAT2B|GGT5|BUD23|TRMT11
WP_DNA_DAMAGE_RESPONSE	8.78E-02	4.26E-01	-0.6	-1.29	6551	63	RAD50|CCND2|MYC|CCNB2|CDK6|BAX|GADD45A|ATM|ATR|DDB2
ST_T_CELL_SIGNAL_TRANSDUCTION	8.80E-02	4.27E-01	-0.64	-1.31	6328	43	PAK1|PAG1|CSK|FBXW7|SOS2|LCP2|DTYMK|PAK2|NCK1|VAV1
KOKKINAKIS_METHIONINE_DEPRIVATION_96HR_DN	8.80E-02	4.27E-01	-0.59	-1.29	6645	70	DDIT3|CTH|CEBPG|MYC|CCNB2|AKAP9|SOS2|GSTK1|HDAC1|IFRD1
WP_MITOCHONDRIAL_COMPLEX_I_ASSEMBLY_MODEL_OXPHOS_SYSTEM	8.84E-02	4.28E-01	0.56	1.31	2378	50	NDUFA2|NDUFA1|NDUFB7|NDUFC1|NDUFB4|NDUFS5|NDUFA13|NDUFA7|NDUFB3|NDUFB11
KEGG_UBIQUITIN_MEDIATED_PROTEOLYSIS	8.85E-02	4.28E-01	-0.53	-1.25	7143	129	UBE2S|CBLB|BIRC2|FBXW8|HERC2|UBE2D2|HUWE1|FBXW7|RNF7|UBE2M
SHAFFER_IRF4_TARGETS_IN_MYELOMA_VS_MATURE_B_LYMPHOCYTE	8.88E-02	4.29E-01	-0.56	-1.27	6938	97	GARS1|ATF4|DDIT3|SLC38A2|PGK1|SLC3A2|ATP5F1D|SUB1|CCPG1|YARS1
FARMER_BREAST_CANCER_CLUSTER_1	8.91E-02	4.29E-01	0.61	1.34	2592	35	MX1|IFI6|ISG15|HERC5|CD2|HERC6|IFI44L|IFI44|GMFG|FKBP11
MILI_PSEUDOPODIA	8.91E-02	4.29E-01	-0.63	-1.31	6472	47	SH3BGRL|ANKRD11|CCND2|DYNLT3|EIF3E|MFF|PKP4|SEPTIN7|CCNG1|VAMP7
REACTOME_PI_3K_CASCADE_FGFR4	8.92E-02	4.29E-01	-0.76	-1.32	6050	15	GAB1|PIK3CA|PIK3R1
WP_TUMOR_SUPPRESSOR_ACTIVITY_OF_SMARCB1	8.92E-02	4.29E-01	-0.7	-1.32	6234	27	EZH2|SMARCC1|CDK6|ARID1B|DPF2|SUZ12|SMARCD2|ARID1A|SMARCC2|CDK4
CROONQUIST_IL6_DEPRIVATION_DN	8.97E-02	4.31E-01	-0.56	-1.27	6974	92	CENPE|PCLAF|HMMR|CENPA|HMGB2|GALK1|MKI67|SMC2|TOP2A|CCNB2
FERRARI_RESPONSE_TO_FENRETINIDE_UP	8.99E-02	4.32E-01	-0.74	-1.32	6148	18	DDIT3|HERPUD1|BHLHE40|DDIT4|KLF7|SLC7A5|ATF3
KORKOLA_SEMINOMA_UP	9.00E-02	4.32E-01	-0.65	-1.31	6449	40	CD9|FGD4|CCND2|SLC2A3|LDHB|TPI1|CREBL2|GABARAPL1|GAPDH|AK4
TURASHVILI_BREAST_DUCTAL_CARCINOMA_VS_LOBULAR_NORMAL_DN	9.02E-02	4.32E-01	-0.64	-1.31	6501	44	ANXA1|OXR1|PROM1|FAM126A|ATP10D|CSNK1A1|ATF3|RCAN1|CADM1|PAK3
BLANCO_MELO_COVID19_BRONCHIAL_EPITHELIAL_CELLS_SARS_COV_2_INFECTION_DN	9.05E-02	4.33E-01	-0.63	-1.3	6570	47	CENPA|SOX6|VAV3|TSC22D3|GULP1|EXTL2|RAB30
BIOCARTA_41BB_PATHWAY	9.05E-02	4.33E-01	-0.76	-1.32	6166	16	MAP3K5|MAP3K1|MAPK8|MAP4K5|ATF2|JUN
BROWN_MYELOID_CELL_DEVELOPMENT_UP	9.08E-02	4.33E-01	0.45	1.22	1698	136	CD52|BCL2A1|RPS17|IL1R2|ANXA5|DSTN|ID2|SIRPA|S100A11|GLRX
REACTOME_CELL_CYCLE_CHECKPOINTS	9.08E-02	4.33E-01	-0.49	-1.2	7931	258	CENPE|UBB|UBE2S|RAD50|CENPF|CENPA|NUF2|HERC2|RFC4|CCNB2
WP_MAMMALIAN_DISORDER_OF_SEXUAL_DEVELOPMENT	9.09E-02	4.33E-01	-0.75	-1.32	6200	17	RBFOX2|CTNNB1
REACTOME_INSULIN_PROCESSING	9.10E-02	4.33E-01	-0.7	-1.32	6344	26	ERO1A|EXOC2|EXOC1|MYO5A|SLC30A7|RAB27A|EXOC6|EXOC5|SLC30A5|EXOC7
FARMER_BREAST_CANCER_APOCRINE_VS_BASAL	9.11E-02	4.33E-01	-0.48	-1.2	8038	280	FABP5|NAV2|SWAP70|TCF7L2|CLU|RBM47|PSIP1|PROM1|PRKACB|CEP55
SMID_BREAST_CANCER_RELAPSE_IN_LUNG_DN	9.11E-02	4.33E-01	-0.71	-1.32	6323	24	PDCD4|DUSP6|NAT1
WP_MIRNA_TARGETS_IN_ECM_AND_MEMBRANE_RECEPTORS	9.13E-02	4.33E-01	0.73	1.39	2910	16	FN1|LAMC1|ITGB6|COL4A1
LU_TUMOR_VASCULATURE_UP	9.14E-02	4.33E-01	0.68	1.37	2827	22	MMP9|RPS11|ISG15|TNFRSF21|WDR77
HOOI_ST7_TARGETS_UP	9.14E-02	4.33E-01	-0.57	-1.27	7007	81	RUNX2|ASNS|MYO6|ARHGAP18|ID3|ARHGAP26|ADGRG6|PMPCB|ISOC2|SERPINE1
REACTOME_PHOSPHORYLATION_SITE_MUTANTS_OF_CTNNB1_ARE_NOT_TARGETED_TO_THE_PROTEASOME_BY_THE_DESTRUCTION_COMPLEX	9.15E-02	4.33E-01	-0.76	-1.31	6209	15	CSNK1A1|PPP2R5A|APC|PPP2R5C|PPP2R5E|CTNNB1|PPP2CA
GRAESSMANN_RESPONSE_TO_MC_AND_SERUM_DEPRIVATION_DN	9.18E-02	4.33E-01	-0.59	-1.28	6940	71	SERPINB1|GBE1|MKNK1|GALK1|ERO1A|POLR3K|PRKCA|EFHD2|EMC4|CASP6
REACTOME_RET_SIGNALING	9.20E-02	4.33E-01	-0.66	-1.31	6560	37	GRB10|GAB1|PRKACB|PRKCA|PIK3CD|PIK3CA|PIK3R1|PIK3R3
BLANCO_MELO_COVID19_SARS_COV_2_INFECTION_CALU3_CELLS_UP	9.22E-02	4.33E-01	0.41	1.17	1216	243	MX1|BCL2A1|MT2A|ISG15|BACH2|EPSTI1|HERC5|CXCL8|PRDM1|MX2
REACTOME_DAP12_SIGNALING	9.22E-02	4.33E-01	-0.7	-1.32	6405	25	FYN|RAC1|VAV3|LCP2|TYROBP|PIK3CA|PIK3R1|KRAS|VAV2|NRAS
WIERENGA_PML_INTERACTOME	9.24E-02	4.33E-01	0.58	1.32	2603	42	RPS18|RPS27|HSPA5|TUBA1A|TUBB3|STK38|OAT|ATP5F1C|KARS1|ACTG1
REACTOME_HEDGEHOG_OFF_STATE	9.24E-02	4.33E-01	0.47	1.24	1944	106	UBA52|TUBA1B|PRKAR2B|RPS27A|PSMA7|PSMD1|TUBA1A|PSMB9|SEM1|RBX1
BIOCARTA_PAR1_PATHWAY	9.26E-02	4.33E-01	-0.75	-1.32	6315	17	PLCB1|PRKCB|RHOA|PRKCA|PTK2B|PIK3CG|PIK3CA|PIK3R1|MAP3K7|ROCK1
PASINI_SUZ12_TARGETS_UP	9.28E-02	4.33E-01	-0.57	-1.27	7171	87	LAPTM5|PCK2|TET1|USP9X|GABARAPL2|CALCOCO2|CHAC1|IPMK|TM7SF3|CDC5L
REACTOME_PI_3K_CASCADE_FGFR1	9.28E-02	4.33E-01	-0.76	-1.31	6295	15	GAB1|PIK3CA|PIK3R1
JAEGER_METASTASIS_UP	9.29E-02	4.33E-01	-0.65	-1.31	6642	39	UCHL1|PLOD2|HLTF|CENPF|NCAPG|GPI|NNT|SEPTIN6|TACC3
ASGHARZADEH_NEUROBLASTOMA_POOR_SURVIVAL_DN	9.29E-02	4.33E-01	-0.67	-1.31	6566	33	FOXP1|SOX4|GNAI1|HIVEP3|ST7|ZNF710|USP8|GFRA3|GPR85|TADA2A
BRUECKNER_TARGETS_OF_MIRLET7A3_UP	9.30E-02	4.33E-01	-0.56	-1.26	7268	97	CYSTM1|SLC38A2|CTH|VDAC2|SAT1|LYST|TESC|TXNRD1|USP9X|CDK6
KEGG_LYSOSOME	9.30E-02	4.33E-01	-0.54	-1.25	7414	117	LAPTM5|CTSC|LAPTM4B|ATP6V0B|SORT1|PSAP|TCIRG1|LAMP2|AP1S1|AP3S1
REACTOME_CRISTAE_FORMATION	9.33E-02	4.33E-01	0.63	1.35	2785	29	ATP5PF|ATP5MG|ATP5F1E|ATP5MC1|ATP5MF|MICOS13|MICOS10|ATP5ME|ATP5F1C|ATP5MC2
SARTIPY_NORMAL_AT_INSULIN_RESISTANCE_DN	9.34E-02	4.33E-01	-0.74	-1.32	6390	18	GAB1|HMGB2|TXNIP|PIK3C3|B3GALT2|FBXO45
KYNG_WERNER_SYNDROM_AND_NORMAL_AGING_UP	9.34E-02	4.33E-01	-0.59	-1.28	7025	68	TCF7L2|DYNLT3|ARHGAP5|PRDX6|HNRNPH1|B4GALT1|KIF20B|RAB11A|PIK3CA|MARK3
WANG_IMMORTALIZED_BY_HOXA9_AND_MEIS1_UP	9.35E-02	4.33E-01	-0.71	-1.32	6494	24	B4GALT6|CCND2|SORT1|CTNND1|MYB|TGFBR3
ABE_VEGFA_TARGETS_2HR	9.35E-02	4.33E-01	-0.7	-1.32	6519	26	HERPUD1|CUX1|AURKC|CARS1|EIF1|UPP1|RAPGEF1|RCAN1
BOYLAN_MULTIPLE_MYELOMA_C_D_DN	9.36E-02	4.33E-01	-0.5	-1.21	8005	212	RUNX2|CD9|MDFIC|PAWR|RRAS2|FYB1|NBEA|CCND2|MYO1F|BASP1
REACTOME_CARBOXYTERMINAL_POST_TRANSLATIONAL_MODIFICATIONS_OF_TUBULIN	9.37E-02	4.33E-01	0.61	1.34	2743	33	TUBA1B|TUBA1A|TUBB3|TUBA4A
STARK_PREFRONTAL_CORTEX_22Q11_DELETION_UP	9.38E-02	4.34E-01	-0.51	-1.22	7858	177	FOXP1|ANKRD11|ATP8A1|SPTBN1|SNX18|AUTS2|OGT|ATP2B1|WNK1|SMARCA2
REACTOME_THE_ROLE_OF_GTSE1_IN_G2_M_PROGRESSION_AFTER_G2_CHECKPOINT	9.40E-02	4.34E-01	0.51	1.27	2260	74	UBA52|TUBA1B|RPS27A|PSMA7|PSMD1|TUBA1A|PSMB9|SEM1|TUBB3|UBC
REACTOME_MITOCHONDRIAL_BIOGENESIS	9.42E-02	4.34E-01	0.49	1.26	2133	88	ATP5PF|ATP5MG|ATP5F1E|ATP5MC1|ATP5MF|PRKAG2|MICOS13|ACSS2|MICOS10|ATP5ME
HADDAD_T_LYMPHOCYTE_AND_NK_PROGENITOR_UP	9.44E-02	4.34E-01	-0.59	-1.28	7102	68	PLXDC2|MYH10|PLOD2|MPDZ|LAPTM4B|SMARCA2|CCDC88A|ID3|GRK5|TNFSF10
QI_HYPOXIA	9.44E-02	4.34E-01	-0.54	-1.25	7552	120	ELMO1|PLOD2|GBE1|GPI|OSTF1|PGAM1|SLC2A1|BHLHE40|DDIT4|PLEKHA2
PEDERSEN_METASTASIS_BY_ERBB2_ISOFORM_7	9.44E-02	4.34E-01	-0.47	-1.18	8468	324	CYSTM1|JADE1|EZH2|ADAM9|MYOF|SH3BGRL|ANKRD11|ZFAND5|PLOD2|PSIP1
REACTOME_HCMV_LATE_EVENTS	9.45E-02	4.34E-01	-0.61	-1.29	6969	56	VPS37A|CHMP2B|MVB12B|HNRNPK|UBAP1|TSG101|SEH1L|NUP205|NUP37|NDC1
KEGG_CALCIUM_SIGNALING_PATHWAY	9.47E-02	4.34E-01	-0.52	-1.23	7752	145	PLCB1|VDAC2|ITPR1|PRKACB|ATP2B1|ADCY7|ITPR2|SLC25A6|SLC25A5|PRKCB
IIZUKA_LIVER_CANCER_PROGRESSION_G1_G2_DN	9.48E-02	4.34E-01	-0.71	-1.32	6583	24	ACTB|AARS1|PRPF40A|SP3|EFCAB14|ATP2A2|ATXN2L|TSC22D2|DICER1|PSME4
REACTOME_INTERFERON_GAMMA_SIGNALING	9.48E-02	4.34E-01	0.53	1.29	2445	59	MT2A|PTPN6|IFNGR1|STAT1|ICAM1|IRF7|TRIM25|JAK1|IFI30|PTPN11
SERVITJA_LIVER_HNF1A_TARGETS_DN	9.50E-02	4.34E-01	-0.54	-1.25	7552	114	GBP2|EIF2S3|CTSC|SCLY|BDH2|LCP1|SOX6|ROR1|POLR3K|ARHGAP26
DEBIASI_APOPTOSIS_BY_REOVIRUS_INFECTION_UP	9.51E-02	4.34E-01	-0.48	-1.19	8345	269	ANXA1|PAWR|RRAS2|SLC2A3|CEBPG|RAB3GAP1|PGAM1|ARHGAP5|SLC3A2|TIPARP
REACTOME_PHOSPHOLIPID_METABOLISM	9.51E-02	4.34E-01	-0.5	-1.22	8018	187	OSBPL10|GPD2|TNFAIP8|INPP5D|SLC44A1|PLD1|GPCPD1|PLEKHA5|LPGAT1|PLEKHA2
REACTOME_G0_AND_EARLY_G1	9.52E-02	4.34E-01	-0.69	-1.31	6650	27	MYC|TOP2A|CCNA2|RBL2|HDAC1|LIN54|CDK2|CDK1|CCNE2|LIN9
SERVITJA_LIVER_HNF1A_TARGETS_UP	9.58E-02	4.36E-01	-0.55	-1.25	7583	110	PSAT1|ASNS|SERPINB1|HMMR|GALK1|CCNB2|LGALS1|ARHGAP18|CCNA2|SLC25A4
GARGALOVIC_RESPONSE_TO_OXIDIZED_PHOSPHOLIPIDS_GREY_UP	9.60E-02	4.36E-01	-0.75	-1.31	6537	16	NAV3|FNIP1|RORA|SOS1|LBH
KAAB_HEART_ATRIUM_VS_VENTRICLE_DN	9.60E-02	4.36E-01	-0.49	-1.2	8303	234	NLGN1|GAB1|RAPGEF2|SPTBN1|CCND2|ATP1B1|GBE1|MAP3K5|LDHB|SDHB
WP_FIBRIN_COMPLEMENT_RECEPTOR_3_SIGNALING_PATHWAY	9.66E-02	4.37E-01	-0.67	-1.31	6837	34	CBLB|IL6|TLR3|RHOA|TYROBP|PIK3CA|ITGB2|IRAK4|RASSF5|IRAK1
BIDUS_METASTASIS_UP	9.67E-02	4.37E-01	-0.5	-1.21	8229	202	AGAP1|PLOD2|KDM6A|PBK|CEBPG|CENPF|CENPA|LMNB1|TTF2|KIF4A
VERRECCHIA_EARLY_RESPONSE_TO_TGFB1	9.68E-02	4.37E-01	-0.63	-1.29	7043	48	ADAM9|TCF7L2|PAK1|NOTCH2|RHOA|APC|ITGB2|NME2|LRP1|SERPINE1
GAVIN_FOXP3_TARGETS_CLUSTER_P7	9.69E-02	4.37E-01	-0.57	-1.26	7453	84	ANXA1|GBP2|ST3GAL6|MYO1E|CYFIP1|LYST|WLS|EVI2A|PPIC|TTC39B
BIOCARTA_P38MAPK_PATHWAY	9.69E-02	4.37E-01	-0.66	-1.3	6871	35	MAPKAPK2|DDIT3|RAPGEF2|RAC1|MAP3K5|MKNK1|HMGN1|MYC|MAP3K1|MAP3K7
KEGG_STARCH_AND_SUCROSE_METABOLISM	9.69E-02	4.37E-01	-0.68	-1.31	6793	29	GBE1|GPI|PYGL|GANC|PGM2|UGP2|AGL|AMY2B|PGM1
BECKER_TAMOXIFEN_RESISTANCE_UP	9.70E-02	4.37E-01	0.58	1.32	2747	40	MX1|IFI6|ISG15|EIF2AK2|IFI44|CTSD|IRF9|TSPAN3
BURTON_ADIPOGENESIS_PEAK_AT_24HR	9.71E-02	4.37E-01	-0.65	-1.3	6940	39	HMMR|GALK1|TOP2A|CCNA2|ISYNA1|PTTG1|AURKB|CDC20|BUB1|NUSAP1
REACTOME_NETRIN_1_SIGNALING	9.73E-02	4.37E-01	-0.63	-1.29	7077	48	SLIT2|DOCK1|FYN|RAC1|PAK1|SIAH2|MAPK8|NCK1|ABLIM1
GAVIN_FOXP3_TARGETS_CLUSTER_T4	9.74E-02	4.37E-01	-0.56	-1.26	7553	90	ITGA6|CD48|NIBAN1|SH3BGRL|IKZF2|SNX18|CYFIP1|CAPG|ATP10D|GLUD1
REACTOME_ACTIVATION_OF_AMPK_DOWNSTREAM_OF_NMDARS	9.74E-02	4.37E-01	0.66	1.36	2994	23	TUBA1B|PRKAG2|TUBA1A|TUBB3|TUBA4A
KAYO_AGING_MUSCLE_UP	9.76E-02	4.37E-01	-0.51	-1.22	8188	179	SET|ACTB|FUT8|EIF2S3|ASNS|MYO1F|ITGB3|HMMR|CBLB|CUX1
REACTOME_MAPK_TARGETS_NUCLEAR_EVENTS_MEDIATED_BY_MAP_KINASES	9.77E-02	4.37E-01	-0.68	-1.31	6880	31	MAPKAPK2|MEF2A|MAPK8|ATF1|MEF2C|CREB1|ATF2|DUSP6|MAPK9|JUN
REACTOME_RESOLUTION_OF_D_LOOP_STRUCTURES	9.77E-02	4.37E-01	-0.67	-1.31	6904	33	RAD50|RAD51B|ATM|XRCC2|BRCA2|RBBP8|NBN|DNA2|RMI1|SLX1A
NAKAJIMA_MAST_CELL	9.78E-02	4.37E-01	-0.68	-1.31	6870	30	LGALS3|CLU|CAPG|RGS10|HSP90AB1
WP_INFLAMMATORY_RESPONSE_PATHWAY	9.79E-02	4.37E-01	0.65	1.35	2983	25	IL2RA|IL4R|CD40|FN1|LAMC1|CD86
CHIARETTI_T_ALL_RELAPSE_PROGNOSIS	9.83E-02	4.39E-01	-0.74	-1.31	6704	17	USP1|MEF2A|CENPF|HNRNPH1|MYC|DEK|BUB1B|NDC80|TTK|MELK
SCHAEFFER_PROSTATE_DEVELOPMENT_6HR_DN	9.86E-02	4.40E-01	-0.46	-1.16	9073	422	SET|SPTBN1|AUTS2|TAX1BP1|ATP1B1|SEPTIN10|GPD2|CLIC4|PLIN3|CLDND1
DANG_REGULATED_BY_MYC_DN	9.91E-02	4.41E-01	-0.49	-1.2	8493	217	CD48|NIBAN1|DDIT3|GBP2|SERPINB1|ARHGAP25|CSTB|FTL|TGFBR2|PLD1
BIOCARTA_HER2_PATHWAY	9.91E-02	4.41E-01	-0.71	-1.31	6864	23	IL6R|IL6|PIK3CG|PIK3CA|PIK3R1|IL6ST|RAF1|MAP2K1|HRAS|MAPK1
REACTOME_THROMBIN_SIGNALLING_THROUGH_PROTEINASE_ACTIVATED_RECEPTORS_PARS_	9.93E-02	4.41E-01	0.63	1.34	2972	28	GNG5|GNG2|F2R|GNAQ|F2RL2|SRC|GNG10|GNA15|GNB2
TORCHIA_TARGETS_OF_EWSR1_FLI1_FUSION_TOP20_UP	9.94E-02	4.42E-01	-0.74	-1.31	6799	18	SLAMF1
LIU_PROSTATE_CANCER_DN	1.00E-01	4.44E-01	-0.46	-1.17	9124	380	NAV2|GPC6|MYOF|MSRB3|SH3BGRL|GBP2|FYN|CCND2|CLU|RBP4
MORI_LARGE_PRE_BII_LYMPHOCYTE_UP	1.00E-01	4.44E-01	-0.57	-1.26	7662	81	CENPE|UBE2S|CENPA|LMNB1|SMARCC1|FANCC|RAD21|MKI67|SMC2|TOP2A
BOYLAN_MULTIPLE_MYELOMA_D_CLUSTER_UP	1.00E-01	4.44E-01	-0.71	-1.31	6940	23	UCHL1|GSTO1|KIFAP3|EIF5|STC2|NFIA
RODRIGUES_NTN1_TARGETS_DN	1.01E-01	4.44E-01	-0.53	-1.23	8140	126	DAPP1|MYOF|WNK1|TGFBR2|FLNB|PACSIN2|ARID1B|CDK13|ATRX|EVI2A
MURAKAMI_UV_RESPONSE_6HR_UP	1.01E-01	4.44E-01	-0.69	-1.31	7022	27	CD9|RAC1|SEPTIN7|GADD45A|CASP6|NME2|CYTH2|XRCC1|ARHGDIA|SEPTIN2
OSADA_ASCL1_TARGETS_UP	1.01E-01	4.44E-01	0.61	1.33	2972	32	PPP1R16B|SMYD3|SYTL2|RHOBTB3|RASSF4|RGS16|RAB3B|CBFA2T3
DUTERTRE_ESTRADIOL_RESPONSE_6HR_UP	1.01E-01	4.44E-01	-0.49	-1.2	8675	213	NAV2|MYOF|SLC1A5|PLOD2|PXK|MACF1|KIF21A|JAK2|OSTF1|TIPARP
ZHU_SKIL_TARGETS_UP	1.01E-01	4.44E-01	-0.74	-1.31	6918	18	MMP16|SEL1L|GADD45A|SERPINE1|VEGFA
KEGG_PRIMARY_IMMUNODEFICIENCY	1.01E-01	4.44E-01	0.63	1.34	3023	28	ADA|CD40|CD19|TAP2|PTPRC|CIITA|JAK3|DCLRE1C|CD4|BTK
PID_RET_PATHWAY	1.01E-01	4.44E-01	-0.65	-1.3	7205	37	GRB10|GAB1|RAC1|RHOA|PRKCA|PIK3CA|MAPK8|PIK3R1|NCK1|CREB1
REACTOME_EXPORT_OF_VIRAL_RIBONUCLEOPROTEINS_FROM_NUCLEUS	1.01E-01	4.44E-01	-0.68	-1.3	7077	30	SEH1L|NUP205|NUP37|NDC1|NUP210|NUP54|NUP107|NUP85|NUP43|NUP188
REACTOME_METABOLISM_OF_FOLATE_AND_PTERINES	1.01E-01	4.44E-01	-0.76	-1.3	6868	15	ALDH1L2|MTHFD1L|MTHFD2
REACTOME_MITOCHONDRIAL_TRANSLATION	1.01E-01	4.44E-01	0.48	1.24	2248	93	MRPL41|MRPL23|MRPS26|MRPL27|MRPL57|GADD45GIP1|MRPL40|CHCHD1|MRPL52|MRPL55
WP_MRNA_PROCESSING	1.01E-01	4.44E-01	0.46	1.22	1985	124	SNRPG|SNRPD2|SNU13|SNRPE|LSM7|SNRPN|SRRM1|SNRPB2|DNAJC8|SNRPD3
YAGI_AML_RELAPSE_PROGNOSIS	1.02E-01	4.45E-01	-0.67	-1.3	7192	32	TKT|OGT|GABARAP|ATP6V0B|RAB32|POLR2H|PTP4A2|CDK6|TSPO
ICHIBA_GRAFT_VERSUS_HOST_DISEASE_D7_UP	1.02E-01	4.45E-01	0.49	1.24	2358	84	BCL2A1|FKBP5|TMSB10|SNX10|ISG15|PSMB9|STAT1|TMSB4X|ICAM1|LY86
CERIBELLI_GENES_INACTIVE_AND_BOUND_BY_NFY	1.02E-01	4.44E-01	0.65	1.34	3105	24	MX1|UBASH3A|UBE2G2|APOL3|ADORA2A|RAE1|NRIP1
PID_REELIN_PATHWAY	1.02E-01	4.45E-01	-0.68	-1.3	7153	28	FYN|PIK3CA|MAPK8|PIK3R1|RAPGEF1|ITGB1|VLDLR|PAFAH1B1|CRKL|RAP1A
REACTOME_MITOCHONDRIAL_CALCIUM_ION_TRANSPORT	1.02E-01	4.44E-01	-0.71	-1.31	7048	23	VDAC2|MICU1|MICU2|PARL|MCUB|MCU|PMPCB|VDAC3|PHB|AKAP1
WP_CORI_CYCLE	1.02E-01	4.44E-01	-0.76	-1.3	6902	15	PGK1|GPI|PGAM1|SLC2A1|LDHA|ALDOA|TPI1|TALDO1
ST_WNT_BETA_CATENIN_PATHWAY	1.03E-01	4.46E-01	-0.68	-1.3	7227	30	CSNK1A1|PIN1|ANKRD6|APC|PSEN1|LRP1|SENP2|CTNNB1|RPSA
ROYLANCE_BREAST_CANCER_16Q_COPY_NUMBER_DN	1.03E-01	4.46E-01	-0.73	-1.3	7086	19	WWOX|ITFG1|PHKB|ORC6|NETO2|GPT2
MITSIADES_RESPONSE_TO_APLIDIN_UP	1.03E-01	4.46E-01	-0.46	-1.17	9392	387	DDIT3|RAPGEF2|HERPUD1|CTH|SLC2A3|BASP1|ATP6V0E1|CLDND1|SLC3A2|WSB1
RATTENBACHER_BOUND_BY_CELF1	1.03E-01	4.46E-01	-0.47	-1.17	9251	336	MMP16|CD9|NBEA|RABAC1|KDM6A|CEBPG|NAV3|MYO5C|FMNL2|BTF3L4
PID_NFAT_TFPATHWAY	1.03E-01	4.46E-01	0.57	1.3	2915	41	BATF3|IKZF1|IL2RA|PRKCQ|CXCL8|TNF|CTLA4|PTPN1|GATA3
REACTOME_TRANSPORT_OF_MATURE_MRNAS_DERIVED_FROM_INTRONLESS_TRANSCRIPTS	1.03E-01	4.46E-01	-0.64	-1.29	7351	40	CPSF2|CPSF3|SEH1L|FIP1L1|NUP205|NUP37|SLBP|NDC1|NUP210|NUP54
REACTOME_PYRUVATE_METABOLISM_AND_CITRIC_ACID_TCA_CYCLE	1.03E-01	4.46E-01	-0.61	-1.28	7568	51	LDHB|SDHB|NNT|LDHA|SUCLG1|PDK1|PPARD|SLC16A1|L2HGDH|SDHD
WP_DNA_IRDOUBLE_STRAND_BREAKS_DSBS_AND_CELLULAR_RESPONSE_VIA_ATM	1.03E-01	4.46E-01	-0.61	-1.28	7532	53	RAD50|SMC3|TRIM28|RIF1|BAX|RASSF1|ATM|ATR|BRCA2|CASP3
BOSCO_TH1_CYTOTOXIC_MODULE	1.04E-01	4.47E-01	0.49	1.24	2425	81	BCL2|ISG15|IL2RA|RUNX3|PRKCQ|F2R|HERC6|IL4I1|STAT4|CTLA4
PID_VEGFR1_2_PATHWAY	1.04E-01	4.46E-01	-0.59	-1.27	7787	68	GRB10|MAPKAPK2|MYOF|GAB1|FYN|ITGB3|CAMKK2|PRKCB|PTPN2|ITGAV
MANNE_COVID19_COMBINED_COHORT_VS_HEALTHY_DONOR_PLATELETS_DN	1.04E-01	4.48E-01	-0.51	-1.22	8635	161	NLGN1|MYOF|ERC2|PLCB1|SEPTIN10|COBLL1|POC1B|P2RY10|STK26|UTRN
REACTOME_CA2_PATHWAY	1.04E-01	4.46E-01	-0.61	-1.28	7616	55	TCF7L2|PLCB1|ITPR1|FZD3|ITPR2|MYC|AGO3|PRKCA|MAP3K7|TNRC6A
WP_SEROTONIN_RECEPTOR_2_AND_ELKSRFGATA4_SIGNALING	1.04E-01	4.49E-01	-0.72	-1.3	7174	20	MAPKAPK2|ITPR1|RAF1|KRAS|NRAS|MAP2K1|HRAS|MAPK1|MAP2K2
WP_MICRORNAS_IN_CARDIOMYOCYTE_HYPERTROPHY	1.04E-01	4.47E-01	-0.57	-1.26	7918	77	HDAC9|RAC1|PRKCB|RHOA|PIK3CD|PIK3CG|LRP5|PIK3CA|ROCK2|MYEF2
DUNNE_TARGETS_OF_AML1_MTG8_FUSION_DN	1.05E-01	4.51E-01	-0.74	-1.3	7188	17	SLC2A3|EDIL3|MEF2C|MTSS1|DUSP6|CKB
YAGI_AML_SURVIVAL	1.05E-01	4.51E-01	-0.54	-1.24	8353	111	TKT|BCAT1|OGT|GABARAP|PDE4DIP|ATP6V0B|RAB32|POLR2H|LYST|PTP4A2
ZHU_CMV_8_HR_UP	1.05E-01	4.51E-01	0.61	1.32	3098	32	MX1|IFI6|ISG15|MX2|ALAS1|SLC39A14|CCL5|DNAJA1|NR4A1|NAMPT
BIOCARTA_ECM_PATHWAY	1.05E-01	4.51E-01	-0.74	-1.3	7172	17	FYN|ARHGAP5|RHOA|PIK3CG|PIK3CA|PIK3R1|ROCK1|ITGB1|RAF1|MAP2K1
REACTOME_DNA_DOUBLE_STRAND_BREAK_REPAIR	1.05E-01	4.51E-01	-0.52	-1.23	8527	134	POLD4|UBB|RAD50|RAD51B|SUMO2|HERC2|RFC4|KDM4A|PPP4C|RIF1
DEBIASI_APOPTOSIS_BY_REOVIRUS_INFECTION_DN	1.06E-01	4.51E-01	-0.48	-1.19	9222	248	ITGA6|CD9|SLC1A5|MGAT5|ITPR1|ABR|GALK1|GTF2I|SEPTIN9|LASP1
SMID_BREAST_CANCER_LUMINAL_B_DN	1.06E-01	4.51E-01	-0.46	-1.16	9687	394	ITGA6|FABP5|ANXA1|PSAT1|CD37|CD48|PHGDH|FYN|RRAS2|JCHAIN
REACTOME_COLLAGEN_BIOSYNTHESIS_AND_MODIFYING_ENZYMES	1.06E-01	4.51E-01	-0.61	-1.28	7790	55	PLOD2|P4HB|COL8A1|PPIB|P3H1|PLOD1
REACTOME_PROGRAMMED_CELL_DEATH	1.06E-01	4.52E-01	0.43	1.19	1761	168	BCL2|UBA52|RPS27A|VIM|PSMA7|DYNLL1|PSMD1|YWHAZ|PSMB9|PRKCQ
ANDERSEN_CHOLANGIOCARCINOMA_CLASS2	1.07E-01	4.55E-01	-0.53	-1.23	8623	126	DAPP1|LGALS3|CENPE|CEP55|CAPG|TOP2A|CCNB2|SCIN|UNC93B1|BORA
REACTOME_ATF4_ACTIVATES_GENES_IN_RESPONSE_TO_ENDOPLASMIC_RETICULUM_STRESS	1.08E-01	4.57E-01	-0.69	-1.3	7484	25	ATF4|DDIT3|HERPUD1|ASNS|CEBPG|NFYC|PARN|DIS3|EXOSC8|ATF3
REACTOME_INTERLEUKIN_12_FAMILY_SIGNALING	1.08E-01	4.58E-01	-0.61	-1.28	7920	52	MIF|GSTO1|LMNB1|PDCD4|JAK2|SOD1|CAPZA1|LCP1|P4HB|RALA
WP_HEREDITARY_LEIOMYOMATOSIS_AND_RENAL_CELL_CARCINOMA_PATHWAY	1.08E-01	4.58E-01	-0.73	-1.3	7391	19	SLC2A1|LDHA|NFE2L2|PDK1|EGLN1|VEGFA|PDHA1|ACACB|PRKAA1|HIF1A
LANDEMAINE_LUNG_METASTASIS	1.09E-01	4.59E-01	-0.75	-1.3	7445	16	ITGB8|ODF2L|SPSB1|PTEN|UGT8|FERMT1|ELAC1
AGUIRRE_PANCREATIC_CANCER_COPY_NUMBER_DN	1.09E-01	4.59E-01	-0.49	-1.19	9341	217	ATF4|PSD3|PSIP1|MAP3K5|PLGRKT|CLIC4|SNX3|ATP2B1|PPP1R12A|SMARCA2
BOYAULT_LIVER_CANCER_SUBCLASS_G2	1.09E-01	4.59E-01	-0.69	-1.3	7594	26	RRAS2|NAV3|KLHL7|INTS7|CNPY2|SATB2|CD58|RPN2|SAP130
WANG_RESPONSE_TO_GSK3_INHIBITOR_SB216763_DN	1.09E-01	4.59E-01	-0.47	-1.17	9753	330	FABP5|MIF|PSAT1|SLC38A2|TEX30|HERPUD1|SLC2A3|PBK|EIF4EBP1|NCAPG
REACTOME_CELLULAR_HEXOSE_TRANSPORT	1.09E-01	4.59E-01	-0.75	-1.3	7425	16	SLC2A3|SLC2A1|SLC2A9
REACTOME_HATS_ACETYLATE_HISTONES	1.09E-01	4.59E-01	-0.56	-1.25	8353	84	JADE1|ACTB|OGT|SUPT20H|KANSL1|HAT1|ELP2|ZZZ3|KAT6B|ATF2
REACTOME_POST_CHAPERONIN_TUBULIN_FOLDING_PATHWAY	1.09E-01	4.59E-01	0.68	1.35	3422	20	TUBA1B|TUBA1A|TUBB3|TBCA|TUBA4A
REACTOME_RESOLUTION_OF_D_LOOP_STRUCTURES_THROUGH_SYNTHESIS_DEPENDENT_STRAND_ANNEALING_SDSA_	1.09E-01	4.59E-01	-0.69	-1.3	7611	26	RAD50|RAD51B|ATM|XRCC2|BRCA2|RBBP8|NBN|DNA2|RMI1|BARD1
REACTOME_GENE_AND_PROTEIN_EXPRESSION_BY_JAK_STAT_SIGNALING_AFTER_INTERLEUKIN_12_STIMULATION	1.09E-01	4.59E-01	-0.66	-1.29	7725	33	MIF|GSTO1|LMNB1|PDCD4|SOD1|CAPZA1|LCP1|RALA|TALDO1|SNRPA1
WP_ADIPOGENESIS	1.09E-01	4.59E-01	-0.54	-1.23	8648	112	MIF|MBNL1|DDIT3|MEF2A|PCK2|IL6|NCOR1|ID3|KLF7|RBL2
YAN_ESCAPE_FROM_ANOIKIS	1.10E-01	4.61E-01	0.69	1.35	3486	18	MX1|EIF2AK2|BCL2L11|STAT1|IRF7|CD44|IRF1|IL15|CCL5|LTA
WANG_TARGETS_OF_MLL_CBP_FUSION_DN	1.10E-01	4.61E-01	-0.63	-1.28	7939	44	FABP5|CCND2|NMD3|ALDH7A1|PPIC|RASSF1|NRP1|GLRX3|GABARAPL1|DOCK8
WENG_POR_TARGETS_LIVER_UP	1.10E-01	4.60E-01	0.6	1.31	3233	32	HMGCS1|ANXA5|IDI1|ANTXR2|SQLE|FDPS|CYB5B|ACTG1|GADD45B|TMEM97
REACTOME_ACTIVATION_OF_ATR_IN_RESPONSE_TO_REPLICATION_STRESS	1.10E-01	4.59E-01	-0.65	-1.29	7806	37	RFC4|ORC4|RPA1|ATR|CDK2|CDC25C|CHEK1|CDC45|ORC5|ORC2
MULLIGHAN_MLL_SIGNATURE_1_DN	1.11E-01	4.63E-01	0.42	1.17	1677	198	SLC24A3|RPS21|RPL36|PPP1R16B|RBPMS|IL2RA|ADK|PRKCQ|CXCL8|NPM1
RODWELL_AGING_KIDNEY_DN	1.11E-01	4.62E-01	-0.53	-1.23	8870	120	PLPPR1|CTH|AUTS2|LDHB|WNK1|BTBD11|NNT|NDUFS1|NF1|UCHL5
SESTO_RESPONSE_TO_UV_C7	1.11E-01	4.62E-01	-0.59	-1.26	8282	64	ITGA6|CTSC|PCLAF|ASNS|SLC1A5|PLP2|PCK2|AARS1|YARS1|LGALS1
YEGNASUBRAMANIAN_PROSTATE_CANCER	1.11E-01	4.62E-01	-0.55	-1.24	8590	90	CTH|KDM6A|SMCHD1|ZFX|LONP1|KLHL7|ZBTB10|NDC80|TIMM9|KIF23
HOFFMANN_SMALL_PRE_BII_TO_IMMATURE_B_LYMPHOCYTE_DN	1.11E-01	4.63E-01	-0.66	-1.29	7877	33	EZH2|SLC3A2|PTGR1|SLC16A1|CDC20|XRCC6|IL6ST|MYH9|PTPRG|IL7R
REACTOME_SUMOYLATION_OF_UBIQUITINYLATION_PROTEINS	1.11E-01	4.63E-01	-0.65	-1.29	7907	36	UBE2I|SEH1L|NUP205|NUP37|NDC1|NUP210|NUP54|NUP107|NUP85|NUP43
BLANCO_MELO_COVID19_BRONCHIAL_EPITHELIAL_CELLS_SARS_COV_2_INFECTION_UP	1.12E-01	4.64E-01	0.47	1.21	2380	104	EPSTI1|CXCL8|PRDM1|IFIH1|TUBB3|CORO1A|ICAM1|MAP3K8|TNF|SAMHD1
XU_CREBBP_TARGETS_UP	1.12E-01	4.64E-01	-0.74	-1.3	7601	16	PROM1|HLTF|XPOT|RCN1|NVL
ALONSO_METASTASIS_DN	1.12E-01	4.64E-01	0.68	1.34	3531	19	PAPPA|IFI44L|TCOF1|TOB2
CERIBELLI_PROMOTERS_INACTIVE_AND_BOUND_BY_NFY	1.12E-01	4.64E-01	0.7	1.35	3555	17	MX1|DNAJC5|DIDO1
KEGG_CHEMOKINE_SIGNALING_PATHWAY	1.12E-01	4.64E-01	-0.52	-1.21	9181	144	ELMO1|RAC1|PLCB1|PRKACB|PAK1|JAK2|CX3CR1|ADCY7|CSK|VAV3
KEGG_ALDOSTERONE_REGULATED_SODIUM_REABSORPTION	1.12E-01	4.64E-01	-0.65	-1.29	7951	36	ATP1B1|PRKCB|ATP1B3|PRKCA|PIK3CD|PIK3CG|PIK3CA|PIK3R1|PDPK1|PIK3R3
SABATES_COLORECTAL_ADENOMA_SIZE_UP	1.13E-01	4.65E-01	-0.75	-1.29	7647	15	MAP3K20|LAMP2|GART|MDM4|SLC20A1|ZNF697
LENAOUR_DENDRITIC_CELL_MATURATION_UP	1.13E-01	4.66E-01	-0.55	-1.24	8856	99	FABP5|IARS1|CTSC|CCND2|ATP1B1|PRKACB|RNASE6|SERPINB6|ST6GAL1|CBS
REACTOME_AUF1_HNRNP_D0_BINDS_AND_DESTABILIZES_MRNA	1.13E-01	4.66E-01	0.53	1.26	2985	55	HSPA8|UBA52|RPS27A|PSMA7|PSMD1|PSMB9|SEM1|HNRNPD|UBC|PSMF1
REACTOME_SIGNALING_BY_NOTCH3	1.13E-01	4.65E-01	0.55	1.28	3102	46	UBA52|RPS27A|IKZF1|MAML2|STAT1|UBC|PSENEN|WWC1|MAML3|HEY2
WP_INTRACELLULAR_TRAFFICKING_PROTEINS_INVOLVED_IN_CMT_NEUROPATHY	1.13E-01	4.66E-01	-0.7	-1.29	7869	24	FGD4|RABAC1|SBF2|RAB11A|RAB4B|HSPB1
KONDO_EZH2_TARGETS	1.14E-01	4.68E-01	-0.5	-1.2	9586	183	ITGA6|NAV2|ELMO1|GPC6|IL6R|APBB2|RBP4|ST3GAL6|ARHGAP5|EDIL3
BIOCARTA_NO1_PATHWAY	1.14E-01	4.69E-01	0.64	1.32	3496	24	PRKAR2B|CALM3|FLT1|PDE3B|HSP90AA1
REACTOME_NONHOMOLOGOUS_END_JOINING_NHEJ_	1.14E-01	4.68E-01	-0.64	-1.28	8133	38	RAD50|HERC2|RIF1|ATM|RNF168|XRCC6|UIMC1|NSD2|PRKDC|NBN
WP_IL1_AND_MEGAKARYOCYTES_IN_OBESITY	1.14E-01	4.67E-01	0.67	1.34	3555	20	MMP9|IL1R1|F2R|ICAM1|NLRP3|IL1B
KAYO_AGING_MUSCLE_DN	1.15E-01	4.70E-01	0.46	1.2	2397	109	RPL36AL|RPS25|RPS18|TMSB10|ATP5PF|UQCRH|POLR2F|COX6A1|SNRPD3|ELL2
HOFFMANN_PRE_BI_TO_LARGE_PRE_BII_LYMPHOCYTE_DN	1.15E-01	4.72E-01	-0.58	-1.26	8685	68	ANXA1|RUNX2|CD9|CCND2|ST3GAL6|PKIB|SSBP4|WLS|PPIC|RCN1
KEGG_HEDGEHOG_SIGNALING_PATHWAY	1.15E-01	4.70E-01	-0.65	-1.28	8175	36	PRKACB|CSNK1A1|CSNK1E|CSNK1G3|CSNK1G2|CSNK1D|PTCH1|BTRC|PRKACA|FBXW11
SANSOM_APC_TARGETS_DN	1.16E-01	4.73E-01	-0.47	-1.17	10308	294	RUNX2|CD48|LAPTM5|GBP2|CAPN3|JCHAIN|BASP1|MCFD2|RBP4|ATP1B1
MOOTHA_TCA	1.16E-01	4.72E-01	-0.75	-1.29	7860	15	SDHB|SUCLG1|SDHD|SDHC|ACO2|SDHA|FH|IDH2
POOLA_INVASIVE_BREAST_CANCER_DN	1.16E-01	4.72E-01	-0.54	-1.23	9126	107	CAPN3|ITPR1|FLNB|TESC|PIK3R1|STC2|KDM4B|RABEP1|MYB|RABGAP1
MOOTHA_FFA_OXYDATION	1.16E-01	4.72E-01	-0.7	-1.29	8028	23	ECHS1|CPT1A|ECI1|NCAPH2|ACAT1|ACADVL|ACADS|NBN|DECR1|ACSL1
WP_BREAST_CANCER_PATHWAY	1.16E-01	4.72E-01	-0.53	-1.22	9320	126	TCF7L2|RAD50|FZD3|NOTCH2|CSNK1A1|MYC|CDK6|SOS2|BAX|PIK3CD
WANG_LMO4_TARGETS_UP	1.17E-01	4.73E-01	-0.47	-1.17	10395	305	ETV6|FOXP1|LRRFIP1|SPTBN1|SNX18|ATP1B1|OGT|PDCD4|GLUD1|TIPARP
MARKEY_RB1_ACUTE_LOF_DN	1.17E-01	4.73E-01	0.42	1.16	1811	190	CD52|BCL2A1|ISG15|PSMB9|PTPN6|GLRX|CTSZ|IFIH1|B3GNT2|STAT1
LIN_MELANOMA_COPY_NUMBER_DN	1.17E-01	4.75E-01	0.57	1.28	3346	39	RPL21|SERF2|ATP5MPL|FNDC3A|PFKP|KPNA3|KLF6|EIF3J|NUFIP1|PDIA3
MIKKELSEN_ES_HCP_WITH_H3_UNMETHYLATED	1.17E-01	4.74E-01	-0.66	-1.29	8250	31	PSD3|GOLGA7B|SLC2A9
REACTOME_GASTRIN_CREB_SIGNALLING_PATHWAY_VIA_PKC_AND_MAPK	1.17E-01	4.73E-01	-0.74	-1.29	7949	16	PRKCA|CREB1|KRAS|NRAS|RPS6KA3|HRAS|MAPK1|SOS1|GRB2|RPS6KA1
WP_EGFEGFR_SIGNALING_PATHWAY	1.17E-01	4.73E-01	-0.51	-1.21	9649	158	GRB10|GAB1|MEF2A|RAC1|CBLB|EIF4EBP1|PAK1|JAK2|INPP5D|PLD1
ENK_UV_RESPONSE_EPIDERMIS_UP	1.18E-01	4.75E-01	-0.48	-1.18	10269	251	DHRS9|GSTO1|RRAS2|MAP3K20|SLC1A5|SERPINB1|PSIP1|CMAS|EIF4EBP1|PYGL
NAKAYAMA_SOFT_TISSUE_TUMORS_PCA2_DN	1.18E-01	4.75E-01	0.53	1.26	3167	52	SLC24A3|IFI44L|CLEC3B
BROWNE_HCMV_INFECTION_1HR_DN	1.18E-01	4.75E-01	-0.5	-1.2	9899	177	MMP16|CGGBP1|PAK1|TTF2|DDIT4|RIF1|ICA1|PPARD|KRR1|ATF1
KEGG_N_GLYCAN_BIOSYNTHESIS	1.18E-01	4.75E-01	-0.63	-1.27	8487	43	FUT8|MGAT5|ST6GAL1|TUSC3|MAN2A1|B4GALT1|STT3B|MAN1A2|RPN2|MAN1A1
REACTOME_INTRINSIC_PATHWAY_FOR_APOPTOSIS	1.18E-01	4.75E-01	0.54	1.26	3201	49	BCL2|DYNLL1|YWHAZ|TP73|YWHAB|BCL2L1|BCL2L11|YWHAG|STAT3|CYCS
REACTOME_REGULATION_OF_GLUCOKINASE_BY_GLUCOKINASE_REGULATORY_PROTEIN	1.18E-01	4.75E-01	-0.68	-1.29	8237	28	SEH1L|NUP205|NUP37|NDC1|NUP210|NUP54|NUP107|NUP85|NUP43|NUP188
REACTOME_VISUAL_PHOTOTRANSDUCTION	1.18E-01	4.75E-01	-0.57	-1.25	8948	76	DHRS9|GPC6|RBP4|PRKCA|LRP1|CYP4V2|GNB1|GPC5|METAP1|FNTA
WP_SPHINGOLIPID_PATHWAY	1.18E-01	4.75E-01	-0.68	-1.29	8270	28	B4GALT6|CERS2|SERINC1|CERS6|SGMS1|SPTLC1|CERS5|UGT8|UGCG|PPP2CA
VANDESLUIS_COMMD1_TARGETS_GROUP_3_UP	1.19E-01	4.76E-01	-0.58	-1.25	8900	66	TAGLN2|CYBA|GALK1|ERO1A|BNIP3L|LDHA|PLEKHA2|ETV5|ALDOA|TPI1
REACTOME_MRNA_SPLICING	1.19E-01	4.78E-01	0.42	1.16	1881	186	HSPA8|SNRPG|SNRPD2|SNU13|POLR2L|SNRPE|POLR2F|LSM7|SNRPN|SRRM1
WP_WNT_SIGNALING_PATHWAY_NETPATH	1.19E-01	4.77E-01	-0.61	-1.27	8661	48	TCF7L2|RAC1|CSNK1A1|MYC|CDK6|ROR1|PRKCB|CSNK1E|RHOA|PRKCA
PETROVA_PROX1_TARGETS_DN	1.20E-01	4.80E-01	-0.61	-1.26	8805	50	GBP2|PRKACB|ARHGAP22|LDHB|LY75|IL6|ARL6IP5|SRGN|NRP1|ADGRG6
STEARMAN_LUNG_CANCER_EARLY_VS_LATE_UP	1.20E-01	4.80E-01	-0.53	-1.22	9603	119	CMIP|APBB2|CGGBP1|PLD1|HNRNPH1|STX3|CTCF|TPRG1L|TMCO1|MPV17
CUI_GLUCOSE_DEPRIVATION	1.20E-01	4.79E-01	-0.6	-1.26	8787	53	ASNS|PBK|SLC3A2|PCK2|CCPG1|DNAJC3|SARS1|DDIT4|TXNRD1|PYCR1
WOO_LIVER_CANCER_RECURRENCE_DN	1.20E-01	4.79E-01	-0.58	-1.25	8966	65	GLUD1|PCK2|ECHS1|QDPR|ADH5|ECI1|HSD17B4|GLUL|SLC2A9|ACAA1
PID_ERBB2_ERBB3_PATHWAY	1.20E-01	4.79E-01	-0.63	-1.27	8637	43	RAC1|JAK2|DOCK7|PIK3CD|PIK3CA|MAPK8|PIK3R1|PIK3R3|RAF1|NF2
ZHOU_TNF_SIGNALING_4HR	1.21E-01	4.80E-01	0.55	1.27	3354	45	RPS23|RPL27A|NCL|SEM1|RPS8|TUBA4A|FBN1|PRDX1|PRELID3B|FAM50A
MEISSNER_NPC_HCP_WITH_H3_UNMETHYLATED	1.21E-01	4.80E-01	-0.45	-1.15	11059	399	GRB10|BCAT1|NIBAN1|LGALS3|CYBA|BASP1|PDE4DIP|CAMKK2|MYO5C|CMTM7
ALFANO_MYC_TARGETS	1.21E-01	4.80E-01	-0.48	-1.18	10377	223	ITGA6|ANXA1|ARPC5|FYN|LARGE1|TCF7L2|RAPGEF2|ATP8A1|HERPUD1|CTH
BIOCARTA_RAC1_PATHWAY	1.21E-01	4.81E-01	-0.72	-1.29	8304	19	RAC1|PAK1|PLD1|PIK3CG|PIK3CA|MAP3K1|PIK3R1|VAV1
REACTOME_PLATELET_CALCIUM_HOMEOSTASIS	1.21E-01	4.80E-01	-0.69	-1.29	8404	25	ITPR1|ATP2B1|ITPR2|SRI|ATP2A2|STIM1
GRAHAM_CML_QUIESCENT_VS_NORMAL_QUIESCENT_DN	1.22E-01	4.84E-01	0.61	1.3	3661	28	CD52|RBPMS|APP|MLLT3|HLF
VANHARANTA_UTERINE_FIBROID_DN	1.22E-01	4.84E-01	-0.6	-1.26	9012	55	MDFIC|PAWR|MAP3K5|STK26|RTN3|LTBP1|ADD3|ABLIM1|EGR1|NR3C1
HERNANDEZ_MITOTIC_ARREST_BY_DOCETAXEL_2_DN	1.22E-01	4.84E-01	-0.75	-1.28	8301	15	ITGB2|SCD|EGR1|GALNT3|TGFBR3|VCAN
MIKKELSEN_NPC_HCP_WITH_H3K4ME3_AND_H3K27ME3	1.22E-01	4.84E-01	0.43	1.18	2175	150	AFF3|FLT1|PSMB9|TUBA4A|SPIRE2|RASGEF1B|KIF5C|KCNK1|P4HA2|PTGFRN
DAVICIONI_MOLECULAR_ARMS_VS_ERMS_UP	1.23E-01	4.85E-01	-0.47	-1.17	10945	297	PLPPR1|ELMO1|ARHGAP25|SLC30A9|PBK|RNGTT|MYO1E|TMEM131L|PIMREG|HERC2
DEURIG_T_CELL_PROLYMPHOCYTIC_LEUKEMIA_UP	1.23E-01	4.84E-01	-0.47	-1.17	10889	300	TKT|PLPPR1|DOCK1|PSPH|JCHAIN|TCF7L2|PCLAF|ATP1B1|EIF4EBP1|ENO1
KAUFFMANN_MELANOMA_RELAPSE_UP	1.23E-01	4.85E-01	-0.59	-1.26	9119	58	CENPF|RFC4|SMC2|TOP2A|ORC4|DEK|PTTG1|TERF1|XRCC2|DCLRE1A
DAZARD_RESPONSE_TO_UV_SCC_UP	1.23E-01	4.85E-01	-0.54	-1.23	9615	98	SH3BGRL|EIF2S3|PGK1|DYNLT3|SEPTIN10|SNX3|PAPOLA|IL6|PRDX3|ALDH7A1
KIM_PTEN_TARGETS_UP	1.23E-01	4.84E-01	-0.73	-1.29	8353	17	APBB2|GALNT10|SLC7A11|PLD1
EBAUER_TARGETS_OF_PAX3_FOXO1_FUSION_UP	1.24E-01	4.86E-01	-0.51	-1.2	10174	152	ITGA6|FYB1|SERPINB1|MACF1|PDE4DIP|UTRN|SRGAP3|ARHGEF6|TTC3|TXNIP
MCLACHLAN_DENTAL_CARIES_UP	1.24E-01	4.88E-01	-0.5	-1.19	10434	178	CYBB|CD37|CD48|LAPTM5|JCHAIN|CYBA|FYB1|CTSC|SLC2A3|SAT1
RIGGINS_TAMOXIFEN_RESISTANCE_UP	1.24E-01	4.86E-01	0.52	1.24	3250	56	MGST3|CTSA|FASN|SEC61A1|CTSD|SLC9A3R1|ARMCX3|ST3GAL5|GALNT6|ASB13
VALK_AML_CLUSTER_3	1.24E-01	4.86E-01	-0.66	-1.28	8699	31	DOCK1|ARHGAP22|LAPTM4B|FCGRT|PBXIP1|SCN9A|CRYBG1|IL6ST|NET1|SERPINB8
SESTO_RESPONSE_TO_UV_C8	1.25E-01	4.89E-01	-0.58	-1.25	9389	67	MYH10|CCND2|CYFIP1|GTF2I|PRDX6|SLC2A1|FLNB|MYC|TTC3|LTBP1
TORCHIA_TARGETS_OF_EWSR1_FLI1_FUSION_DN	1.25E-01	4.89E-01	-0.47	-1.17	11038	287	MIF|GRB10|PHGDH|FYN|RAPGEF2|DOCK10|CTSC|ADGRL2|ITGB3|ITPR1
WP_DIFFERENTIATION_OF_WHITE_AND_BROWN_ADIPOCYTE	1.25E-01	4.89E-01	-0.72	-1.28	8530	18	CEBPG|SMAD5|PPARGC1B|PPARGC1A
UDAYAKUMAR_MED1_TARGETS_DN	1.26E-01	4.91E-01	-0.48	-1.18	10788	213	AGAP1|MAPKAPK2|CTH|SLC2A3|CBLB|SAT1|RAB3GAP1|PPP1R12A|ST6GAL1|TTC17
MCGOWAN_RSP6_TARGETS_UP	1.26E-01	4.92E-01	-0.74	-1.28	8606	16	NNT|GLRX3|MDM2|ZDHHC3
HANN_RESISTANCE_TO_BCL2_INHIBITOR_DN	1.26E-01	4.91E-01	-0.65	-1.27	8930	35	NIBAN1|GSTO1|GALK1|PCK2|PAM|TESC|PPIC
MOOTHA_GLYCOLYSIS	1.26E-01	4.91E-01	-0.71	-1.28	8669	21	PGK1|GPI|ENO1|ALDOA|TPI1|PKM|PGM1
BILANGES_RAPAMYCIN_SENSITIVE_VIA_TSC1_AND_TSC2	1.26E-01	4.92E-01	0.5	1.23	3160	66	RPS21|RPL35A|HSPA8|RPL36A|RPL36|RPS28|VIM|RPS26|SSR4|RPL10A
REACTOME_SIGNALING_BY_FGFR1_IN_DISEASE	1.26E-01	4.91E-01	-0.66	-1.28	8859	32	LRRFIP1|GAB1|CUX1|TRIM24|PIK3CA|PIK3R1|KRAS|MYO18A|NRAS|HRAS
BILBAN_B_CLL_LPL_DN	1.27E-01	4.93E-01	-0.64	-1.27	9011	35	ANXA1|FYN|CAPN3|SAT1|HMGB2|BIN2|ARHGEF6|PNISR|SORL1|FNBP4
KEGG_VEGF_SIGNALING_PATHWAY	1.27E-01	4.93E-01	-0.58	-1.25	9513	66	MAPKAPK2|RAC1|PRKCB|PRKCA|PIK3CD|PIK3CG|PIK3CA|PIK3R1|PPP3R1|PLA2G4A
OZEN_MIR125B1_TARGETS	1.28E-01	4.95E-01	-0.71	-1.28	8772	20	EIF4EBP1|SEL1L|SLC7A1|TP53INP1|CBFB|SMARCD2|SLC7A6
BIOCARTA_PTEN_PATHWAY	1.28E-01	4.96E-01	-0.72	-1.28	8754	18	PIK3CA|PIK3R1|ITGB1|PDPK1|PTEN|MAPK1|SOS1|ILK|GRB2
REACTOME_REGULATION_OF_CHOLESTEROL_BIOSYNTHESIS_BY_SREBP_SREBF_	1.28E-01	4.95E-01	0.52	1.24	3387	54	HMGCS1|IDI1|INSIG1|FASN|SQLE|FDPS|FDFT1|MVK|NCOA6|ELOVL6
REACTOME_CONDENSATION_OF_PROPHASE_CHROMOSOMES	1.28E-01	4.97E-01	-0.73	-1.28	8751	16	SET|SMC2|CDK1|MCPH1|NCAPH2|PLK1
WP_DEVELOPMENT_AND_HETEROGENEITY_OF_THE_ILC_FAMILY	1.28E-01	4.97E-01	0.63	1.3	3915	25	TOX|ID2|TNF|IL1B|GATA3|IL12A|IL15
TONKS_TARGETS_OF_RUNX1_RUNX1T1_FUSION_SUSTAINDED_IN_ERYTHROCYTE_UP	1.29E-01	4.97E-01	-0.64	-1.27	9187	37	UCHL1|GBP2|TCF7L2|SLC7A11|SOX4|MAGED2
NAGASHIMA_NRG1_SIGNALING_UP	1.29E-01	4.97E-01	-0.5	-1.2	10632	156	DDIT3|IL6R|ZFAND5|CTH|TIPARP|BHLHE40|MYC|ID3|IFRD1|EIF5
CHESLER_BRAIN_QTL_CIS	1.29E-01	4.98E-01	-0.58	-1.25	9625	60	CCND2|OCIAD1|PRDX2|SSBP4|PAM|ALDH7A1|CPSF2|DCAF8|PTTG1|SORL1
MOOTHA_HUMAN_MITODB_6_2002	1.29E-01	4.98E-01	0.37	1.1	1063	409	BCL2A1|BCL2|RPLP2|COX7A2|TXN|ATP5PF|ATP5MG|UQCRH|ATP5F1E|NDUFA2
REACTOME_PROTEIN_PROTEIN_INTERACTIONS_AT_SYNAPSES	1.29E-01	4.97E-01	-0.57	-1.24	9776	73	NLGN1|APBA1|RTN3|CASK|PDLIM5|EPB41L2|PPFIBP1|DLG1|PPFIA1|DBNL
MARTIN_NFKB_TARGETS_UP	1.30E-01	4.98E-01	0.59	1.28	3814	32	BCL2|FLT1|CXCL2|GTF3C1|PRKCE|CASP4|BICDL1
BROWN_MYELOID_CELL_DEVELOPMENT_DN	1.30E-01	4.98E-01	-0.53	-1.21	10372	116	PSAT1|CD48|FUT8|IKZF2|SLC1A5|NARS1|MGAT5|HMGN1|P2RY10|SOD1
MOREAUX_MULTIPLE_MYELOMA_BY_TACI_DN	1.30E-01	4.98E-01	-0.5	-1.19	10838	166	IARS1|EZH2|PPP1R12A|PAPOLA|SLC38A1|C1QBP|NNT|COMMD4|PAIP1|DARS1
CROONQUIST_NRAS_SIGNALING_DN	1.30E-01	4.98E-01	-0.57	-1.24	9779	68	PCLAF|PLOD2|CENPA|HMGB2|MKI67|SMC2|TOP2A|CCNB2|ZWINT|CCNA2
WAKABAYASHI_ADIPOGENESIS_PPARG_RXRA_BOUND_36HR	1.30E-01	4.98E-01	-0.51	-1.2	10605	138	POLD4|CAPN3|CBLB|FNIP1|METTL9|BTF3L4|MGST1|ATP6V1A|GANC|TXNIP
REACTOME_TELOMERE_C_STRAND_LAGGING_STRAND_SYNTHESIS	1.30E-01	4.98E-01	-0.65	-1.27	9205	34	POLD4|RFC4|POLA1|RPA1|TERF1|PRIM2|DNA2|CTC1|RFC1|POT1
REACTOME_G1_S_SPECIFIC_TRANSCRIPTION	1.30E-01	4.98E-01	-0.66	-1.27	9117	29	POLA1|RBL2|HDAC1|LIN54|CDK1|TK1|CDC45|LIN9|RRM2|CDC6
REACTOME_CITRIC_ACID_CYCLE_TCA_CYCLE_	1.30E-01	4.98E-01	-0.7	-1.28	9011	22	SDHB|NNT|SUCLG1|SDHD|SDHC|ACO2|SDHA|ME2|FH|IDH2
GINESTIER_BREAST_CANCER_ZNF217_AMPLIFIED_UP	1.31E-01	4.98E-01	-0.58	-1.24	9766	63	APBB2|WSB1|ATP6V1A|TRIP11|BBX|SCAF11|N4BP2|CYP20A1|DNAJB14|SLC25A36
LI_WILMS_TUMOR_ANAPLASTIC_UP	1.31E-01	4.98E-01	-0.73	-1.28	8921	17	CENPF|CENPA|MKI67|RFC4|HAT1|TTK|NUSAP1|CDCA3|HTT
RORIE_TARGETS_OF_EWSR1_FLI1_FUSION_DN	1.31E-01	4.98E-01	0.68	1.32	4136	18	NREP|KIF5C|GATA3|TRIB2|GAP43
BONOME_OVARIAN_CANCER_POOR_SURVIVAL_UP	1.31E-01	4.98E-01	-0.66	-1.27	9171	29	PSD3|TAX1BP1|CCPG1|SRSF11|SEC63|ITM2B|REV3L|SIRT1|TTC37|GULP1
REACTOME_TRANSCRIPTION_OF_E2F_TARGETS_UNDER_NEGATIVE_CONTROL_BY_DREAM_COMPLEX	1.31E-01	4.98E-01	-0.71	-1.28	8981	19	MYC|TOP2A|RBL2|HDAC1|LIN54|LIN9|MAX|CDC6|TFDP1|CDC25A
REACTOME_FORMATION_OF_ATP_BY_CHEMIOSMOTIC_COUPLING	1.31E-01	4.98E-01	0.7	1.33	4185	16	ATP5PF|ATP5MG|ATP5F1E|ATP5MC1|ATP5MF|ATP5ME|ATP5F1C|ATP5MC2|ATP5PD|ATP5MC3
REACTOME_SUMOYLATION_OF_INTRACELLULAR_RECEPTORS	1.31E-01	4.98E-01	-0.66	-1.27	9172	29	SUMO2|UBE2I|RORA|NR3C1|NR1H2|PIAS1|NR2C1|ESR1|HDAC4|AR
REACTOME_TRANSPORT_OF_INORGANIC_CATIONS_ANIONS_AND_AMINO_ACIDS_OLIGOPEPTIDES	1.31E-01	4.98E-01	-0.55	-1.22	10110	89	SLC38A2|SLC1A5|SLC9A9|SLC24A2|SLC4A7|SLC3A2|SLC7A1|SLC7A11|SLC38A1|SLC1A4
REACTOME_THROMBOXANE_SIGNALLING_THROUGH_TP_RECEPTOR	1.31E-01	4.98E-01	0.65	1.31	4067	21	GNG5|GNG2|GNAQ|GNG10|GNA15|GNB2|GNG7
KAMMINGA_EZH2_TARGETS	1.32E-01	4.99E-01	-0.63	-1.26	9450	39	MKI67|SMC2|TOP2A|CCNB2|CDCA7|HAT1|TOPBP1|AURKB|ECT2|GMNN
CHUNG_BLISTER_CYTOTOXICITY_UP	1.32E-01	4.99E-01	-0.52	-1.21	10578	122	FABP5|CTSC|CBLB|SOD1|PCK2|SUPT16H|SLC1A4|PAIP1|LCMT1|TPI1
REACTOME_EPHB_MEDIATED_FORWARD_SIGNALING	1.32E-01	4.99E-01	-0.63	-1.26	9431	39	ARPC5|ACTB|ARPC2|FYN|RAC1|PAK1|ACTR3|ARPC1B|RHOA|ARPC1A
REACTOME_ONCOGENIC_MAPK_SIGNALING	1.32E-01	4.99E-01	-0.56	-1.23	10085	79	ACTB|CNKSR2|ITGB3|JAK2|TRIM24|APBB1IP|PPP1CB|AKAP9|CSK|FAM114A2
WP_HEAD_AND_NECK_SQUAMOUS_CELL_CARCINOMA	1.32E-01	4.99E-01	-0.57	-1.24	9887	67	GAB1|EIF4EBP1|BIRC2|TGFBR2|NOTCH2|DDIT4|CDK6|NFE2L2|SESN2|PRKAA2
HAHTOLA_MYCOSIS_FUNGOIDES_CD4_DN	1.33E-01	5.00E-01	-0.53	-1.21	10505	106	MDFIC|EVL|LY75|PRDX2|SLC7A1|RAD21|C1QBP|TTC3|CNOT2|HNRNPA1
ODONNELL_METASTASIS_DN	1.33E-01	5.01E-01	0.66	1.31	4205	19	RPL35A|DUT|ETV2|NOL12|BDH1|ISG20|HLF
BENPORATH_ES_CORE_NINE_CORRELATED	1.33E-01	5.00E-01	-0.55	-1.23	10240	85	ETV6|EZH2|ATF4|CEBPG|HMGB2|LMO4|MYC|HDAC2|DEK|TAF2
GAZIN_EPIGENETIC_SILENCING_BY_KRAS	1.33E-01	5.00E-01	-0.69	-1.28	9182	23	EZH2|HDAC9|CTCF|PTK2B|PDPK1|DNMT1|MAPK1
KUMAR_PATHOGEN_LOAD_BY_MACROPHAGES	1.33E-01	5.00E-01	-0.49	-1.18	11294	204	PGK1|PXK|SLC24A2|PCDH17|UBE2D2|TOP2A|FBXO38|PRXL2C|ATP7A|MCUB
WP_ERBB_SIGNALING_PATHWAY	1.33E-01	5.00E-01	-0.55	-1.22	10284	87	GAB1|CBLB|EIF4EBP1|PAK1|MYC|PRKCB|SOS2|PRKCA|PIK3CD|PIK3CA
TONG_INTERACT_WITH_PTTG1	1.34E-01	5.03E-01	0.53	1.24	3610	50	RPS15|RPL30|RPS10|RPS26|AURKA|ARL6IP4|DDX54
AFFAR_YY1_TARGETS_DN	1.34E-01	5.02E-01	-0.48	-1.18	11411	204	BCAT1|CENPE|PLCB1|HMMR|CENPF|NCAPG|CENPA|LMNB1|HMGB2|FZD3
REACTOME_SIGNALING_BY_INTERLEUKINS	1.34E-01	5.02E-01	0.37	1.1	1150	392	MMP9|HSPA8|BCL2|UBA52|IL1R2|RPS27A|VIM|PSMA7|LYN|BATF
WANG_HCP_PROSTATE_CANCER	1.35E-01	5.03E-01	0.46	1.19	2948	96	RPS21|FTH1|CRIP1|RPL28|CTSA|ASS1|TAF1D|LAMP3|AFF1|FN1
WILLIAMS_ESR1_TARGETS_UP	1.35E-01	5.03E-01	-0.71	-1.27	9278	20	CEP55|HMGB2|PKIB|RNASEH2A|CCNA2|SLC7A5|CDC20|SIAH2|BUB1
ASTON_MAJOR_DEPRESSIVE_DISORDER_UP	1.35E-01	5.03E-01	-0.61	-1.25	9745	44	RRAS2|ATP5PB|PCM1|LTBP1|MTHFD2|CELF2|ANKRD6|BCL11A|APC|DOP1A
HUNSBERGER_EXERCISE_REGULATED_GENES	1.35E-01	5.03E-01	-0.67	-1.27	9440	27	LDHA|EGR1|PRKCI|DUSP6|IL16|CADM1|MAPK1|MAP2K2
GOBERT_CORE_OLIGODENDROCYTE_DIFFERENTIATION	1.35E-01	5.03E-01	-0.62	-1.26	9697	40	ELMO1|IL6R|TP53INP1|RNF13|CDK6|CCNG1|ANKRD6|NARF|IKBKE|UGT8
BIOCARTA_ARENRF2_PATHWAY	1.35E-01	5.03E-01	-0.71	-1.27	9211	19	NFE2L2|PRKCB|PRKCA|MAPK8|AKR7A2|CREB1|JUN|CRYZ|MAFG|MAPK1
KEGG_MTOR_SIGNALING_PATHWAY	1.35E-01	5.03E-01	-0.6	-1.25	9831	50	EIF4EBP1|RPS6KA6|DDIT4|PRKAA2|PIK3CD|PIK3CG|PIK3CA|PIK3R1|RHEB|PDPK1
PID_RAS_PATHWAY	1.35E-01	5.03E-01	-0.67	-1.27	9437	28	LGALS3|LGALS1|PRKCB|NF1|SOS2|PRKCA|RASA2|KRAS|NRAS|RASGRP2
GARGALOVIC_RESPONSE_TO_OXIDIZED_PHOSPHOLIPIDS_RED_DN	1.36E-01	5.04E-01	-0.69	-1.27	9429	23	RALA|RAB11A|GIT2|TXNIP|RHOBTB1|FAM78A|VGLL4
XU_AKT1_TARGETS_6HR	1.36E-01	5.04E-01	0.63	1.29	4142	24	MX1|IFI6|ISG15|HERC5|IFIH1|IRF7|ABI1
LEE_CALORIE_RESTRICTION_NEOCORTEX_UP	1.36E-01	5.04E-01	-0.58	-1.24	10163	62	FABP5|LONP1|CNOT2|CSK|PPIC|CIT|EIF2AK3|KHDRBS1|SERPINE1|STK39
PURBEY_TARGETS_OF_CTBP1_NOT_SATB1_DN	1.36E-01	5.04E-01	-0.46	-1.15	12136	318	FYN|RAPGEF2|ARHGAP25|OGT|SAT1|CAPG|BLOC1S2|MICU1|SLCO3A1|NUF2
BIOCARTA_BCELLSURVIVAL_PATHWAY	1.36E-01	5.04E-01	-0.74	-1.27	9249	15	PIK3CG|PIK3CA|DPF2|PIK3R1|XIAP|ITGB1|CCT4|CASP3
REACTOME_ANTIVIRAL_MECHANISM_BY_IFN_STIMULATED_GENES	1.36E-01	5.04E-01	0.48	1.2	3262	75	MX1|UBA52|RPS27A|ISG15|HERC5|MX2|EIF2AK2|STAT1|UBC|KPNA3
WP_TCA_CYCLE_AKA_KREBS_OR_CITRIC_ACID_CYCLE	1.36E-01	5.04E-01	-0.72	-1.27	9292	18	SDHB|SUCLG1|SDHD|SDHC|ACO2|SDHA|FH|IDH2|SUCLG2|IDH3G
WAKABAYASHI_ADIPOGENESIS_PPARG_RXRA_BOUND_WITH_H4K20ME1_MARK	1.37E-01	5.05E-01	-0.51	-1.2	11169	137	SLC1A5|PLCB1|SFXN1|EIF4G3|LONP2|FDX1|SORT1|PARL|CHPT1|ATP1B3
PID_RB_1PATHWAY	1.37E-01	5.05E-01	-0.59	-1.24	10112	56	RUNX2|CCND2|ELF1|CDK6|CCNA2|HDAC1|CBX4|CDK2|SPI1|MEF2C
REACTOME_ACYL_CHAIN_REMODELLING_OF_PE	1.37E-01	5.05E-01	-0.72	-1.27	9383	18	PNPLA8|PLA2G4A|PLA2G12A|MBOAT1|ABHD4
REACTOME_SUMOYLATION_OF_DNA_REPLICATION_PROTEINS	1.37E-01	5.04E-01	-0.62	-1.25	9823	43	TOP2B|SUMO2|TOP2A|UBE2I|AURKB|SEH1L|NUP205|NUP37|NDC1|NUP210
WP_ANGIOPOIETIN_LIKE_PROTEIN_8_REGULATORY_PATHWAY	1.37E-01	5.04E-01	-0.52	-1.2	10962	123	CBLB|EIF4EBP1|MAP3K5|RPS6KA6|SLC2A1|MAP4K3|SOS2|PRKAA2|PIK3CD|PIK3CG
WP_HISTONE_MODIFICATIONS	1.37E-01	5.05E-01	-0.63	-1.26	9785	39	SET|EZH2|SMYD4|ASH1L|SETD2|AEBP2|SETD5|SMYD2|NSD1|KMT5B
JIANG_VHL_TARGETS	1.38E-01	5.07E-01	-0.55	-1.22	10556	79	PRKCH|SLC3A2|COTL1|MKI67|TMEM50A|RAB11A|SLC7A5|TNFSF10|SPATS2L|RANBP9
ABE_VEGFA_TARGETS_30MIN	1.38E-01	5.07E-01	-0.69	-1.27	9575	23	AURKC|PCDH17|EGR1|KRAS|RCAN1|ALAD|MPG
REACTOME_RHO_GTPASES_ACTIVATE_FORMINS	1.38E-01	5.06E-01	-0.51	-1.2	11143	131	ACTB|CENPE|EVL|RAC1|CENPF|CENPA|NUF2|FMNL2|DIAPH3|ZWINT
WP_MELATONIN_METABOLISM_AND_EFFECTS	1.38E-01	5.06E-01	-0.66	-1.26	9668	30	CSNK1E|PRKCA|ECE1|SIRT1|CLOCK|MAOA|IRAK1|CSNK1D|CALM2|CALM1
GENTILE_UV_LOW_DOSE_DN	1.39E-01	5.10E-01	-0.58	-1.24	10343	59	SLIT2|DOCK1|GBE1|NAV3|UTRN|EIF4G3|DDIT4|WWOX|POLA1|PHKB
REACTOME_CELL_JUNCTION_ORGANIZATION	1.39E-01	5.09E-01	-0.56	-1.23	10581	76	ITGA6|NECTIN3|ACTB|ARHGEF6|CTNND1|LIMS1|ITGB1|PRKCI|JUP|CTNNB1
REACTOME_SHC_MEDIATED_CASCADE_FGFR4	1.39E-01	5.10E-01	-0.74	-1.27	9456	15	KRAS|NRAS|HRAS|SOS1|GRB2
WP_MIRNA_REGULATION_OF_P53_PATHWAY_IN_PROSTATE_CANCER	1.39E-01	5.08E-01	-0.7	-1.27	9569	21	BAX|ATM|DDB2|EI24|CASP3|SERPINE1|SESN3|CHEK2|PTEN|MDM2
FIRESTEIN_CTNNB1_PATHWAY	1.40E-01	5.12E-01	-0.65	-1.26	9886	31	MAP3K20|CAMKK2|CSNK1E|PTK2B|CSNK1G3|FER|PKN1|PLK1|PLK4|CHEK2
REACTOME_DEADENYLATION_OF_MRNA	1.40E-01	5.11E-01	-0.68	-1.27	9731	25	PAIP1|CNOT2|CNOT6L|PABPC1|EIF4A2|CNOT1|TUT7|PARN|CNOT9|CNOT7
NOJIMA_SFRP2_TARGETS_DN	1.41E-01	5.12E-01	0.65	1.3	4426	20	MX1|BCL2L1|CCND1|STAT1|SGPL1|IFI44|CD44
TARTE_PLASMA_CELL_VS_B_LYMPHOCYTE_UP	1.41E-01	5.12E-01	-0.56	-1.23	10719	73	ITGA6|LGALS3|FUT8|IL6R|SEL1L|AARS1|SLC7A1|P4HB|PYCR1|KDELR1
STANELLE_E2F1_TARGETS	1.41E-01	5.12E-01	-0.67	-1.26	9831	27	MMP16|CD9|PAWR|MAP3K5
ONGUSAHA_TP53_TARGETS	1.41E-01	5.12E-01	-0.65	-1.26	9934	32	SAT1|DDIT4|CCNG1|TAP1|AK1|DGKA|ERCC5|MDM2|CTSH|TOB1
RHODES_UNDIFFERENTIATED_CANCER	1.41E-01	5.12E-01	-0.57	-1.23	10559	65	GARS1|EZH2|UBE2S|PCLAF|CEBPG|CENPA|HMGB2|RAD21|RFC4|TOP2A
MIKKELSEN_MEF_HCP_WITH_H3K27ME3	1.41E-01	5.12E-01	0.37	1.1	1357	350	MMP9|PPP1R16B|IKZF1|SKAP1|TACR3|FCHO1|ACSL6|RAP1GAP2|BICDL1|KCNT1
REACTOME_DISEASES_OF_SIGNAL_TRANSDUCTION_BY_GROWTH_FACTOR_RECEPTORS_AND_SECOND_MESSENGERS	1.41E-01	5.12E-01	-0.45	-1.14	12769	361	ETV6|ACTB|LRRFIP1|GAB1|CNKSR2|HDAC9|UBB|FYN|TCF7L2|RAC1
WP_P38_MAPK_SIGNALING_PATHWAY	1.41E-01	5.12E-01	-0.64	-1.26	9973	34	MAPKAPK2|DDIT3|RAC1|MAP3K5|MKNK1|HMGN1|MYC|MAP3K1|MAP3K7|CREB1
ZHAN_MULTIPLE_MYELOMA_HP_UP	1.42E-01	5.14E-01	0.54	1.24	3986	43	RPL37|ATP5MG|SEMA4D|RPL13A|LAMP3|F2R|DDX58|POLR1D
BLUM_RESPONSE_TO_SALIRASIB_DN	1.42E-01	5.13E-01	-0.46	-1.15	12689	319	CD37|EZH2|USP1|PLOD2|HMMR|PBK|HLTF|CENPF|NCAPG|ENO1
BIOCARTA_VDR_PATHWAY	1.42E-01	5.13E-01	-0.68	-1.27	9844	24	TOP2B|SMARCC1|SUPT16H|NCOR1|HDAC1|ARID1A|BAZ1B|SMARCC2|SMARCA4|CREBBP
KEGG_TYROSINE_METABOLISM	1.42E-01	5.14E-01	-0.65	-1.26	9997	30	MIF|LCMT1|ADH5|BUD23|MAOA|TRMT11
REACTOME_ADP_SIGNALLING_THROUGH_P2Y_PURINOCEPTOR_1	1.42E-01	5.13E-01	0.64	1.29	4387	22	GNG5|GNG2|GNAQ|SRC|GNG10|GNA15|GNB2
NAM_FXYD5_TARGETS_DN	1.43E-01	5.15E-01	0.68	1.31	4548	17	FTH1|HSPE1|SNRPD1|EIF2S1|AGK
THEODOROU_MAMMARY_TUMORIGENESIS	1.43E-01	5.15E-01	-0.7	-1.27	9850	21	AGAP1|ATP2B1
REACTOME_DEPOLYMERISATION_OF_THE_NUCLEAR_LAMINA	1.43E-01	5.15E-01	-0.73	-1.27	9709	15	LMNB1|PRKCB|PRKCA|TMPO|EMD|CDK1
AKL_HTLV1_INFECTION_DN	1.44E-01	5.15E-01	-0.57	-1.23	10718	62	ANXA1|MDFIC|FYN|ADGRL2|PDE4DIP|PNISR|AKAP9|SERINC1|PTPN2|GNLY
GAUSSMANN_MLL_AF4_FUSION_TARGETS_G_UP	1.44E-01	5.15E-01	-0.48	-1.17	12157	194	UCHL1|CD48|DOCK10|PLP2|SUB1|BAZ2B|TET1|TTC3|NCALD|TRIP11
AIYAR_COBRA1_TARGETS_UP	1.44E-01	5.16E-01	-0.64	-1.26	10210	34	ASNS|PBRM1|EPRS1|TMEM50A|GADD45A|TOMM20|NENF|TRIB3|PRCP|SLC52A2
BIOCARTA_GLEEVEC_PATHWAY	1.44E-01	5.16E-01	-0.68	-1.26	9994	23	JAK2|MYC|PIK3CG|PIK3CA|MAP3K1|MAPK8|PIK3R1|RAF1|MAP2K4|CRKL
KEGG_GLYCOSAMINOGLYCAN_BIOSYNTHESIS_HEPARAN_SULFATE	1.44E-01	5.15E-01	0.62	1.28	4394	24	XYLT1|EXT1|HS6ST3|XYLT2|GLCE
KEGG_ANTIGEN_PROCESSING_AND_PRESENTATION	1.44E-01	5.15E-01	0.56	1.25	4132	37	HSPA8|HSPA5|HSP90AA1|CD74|IFI30|PSME1|TAP2|HSPA2|PDIA3|PSME3
PID_CXCR4_PATHWAY	1.44E-01	5.15E-01	-0.54	-1.21	11200	95	ITGA6|FYN|RAC1|PLCB1|PAK1|JAK2|PAG1|CSK|RACK1|ITGAV
REACTOME_UNFOLDED_PROTEIN_RESPONSE_UPR_	1.44E-01	5.15E-01	-0.54	-1.21	11076	86	ATF4|DDIT3|EIF2S3|HERPUD1|ASNS|CEBPG|DNAJC3|CTDSP2|MBTPS2|EIF2AK3
SCHUETZ_BREAST_CANCER_DUCTAL_INVASIVE_UP	1.45E-01	5.17E-01	-0.46	-1.15	12809	290	ANXA1|LAPTM5|ZFPM2|FYN|CCND2|SLC2A3|ST3GAL6|ATP10D|RNASE6|FTL
LEIN_MIDBRAIN_MARKERS	1.45E-01	5.17E-01	-0.56	-1.23	10945	70	BCAT1|TCF7L2|CERS2|QDPR|CREBL2|MAGED2|TSC22D3|CACHD1|UBLCP1|ZFHX3
RIGGI_EWING_SARCOMA_PROGENITOR_UP	1.45E-01	5.17E-01	-0.46	-1.14	13027	338	SLIT2|PLXDC2|LAPTM5|EZH2|HDAC9|IKZF2|CCND2|MAP3K5|GPD2|PSTPIP1
WENDT_COHESIN_TARGETS_UP	1.45E-01	5.18E-01	-0.65	-1.26	10243	31	FUT8|MEF2A|OXR1|TOP2B|PLEKHA5|SEPTIN7|EXOC6|PIK3R3|VTA1|TLK2
SIG_CHEMOTAXIS	1.45E-01	5.17E-01	-0.61	-1.25	10456	44	ITPR1|PAK1|ACTR3|ITPR2|PIK3CD|PIK3CG|PIK3CA|PAK2|ROCK2|PIK3R1
RASHI_RESPONSE_TO_IONIZING_RADIATION_1	1.46E-01	5.18E-01	-0.63	-1.25	10368	36	SERPINB6|SLC2A1|CCT3|GADD45A|SLBP|EGR1|HNRNPLL|ATF3|IER2|VEGFA
SCHAEFFER_PROSTATE_DEVELOPMENT_48HR_UP	1.46E-01	5.18E-01	-0.45	-1.14	13165	343	CYSTM1|ANXA1|MYOF|HDAC9|EIF2S3|SLC1A5|CLU|COBLL1|MAP3K5|SSR3
ONDER_CDH1_TARGETS_2_DN	1.46E-01	5.18E-01	-0.45	-1.14	13241	370	ITGA6|CD9|ARAP2|DAPP1|HDAC9|CTSC|CCND2|SERPINB1|SLC2A3|ARHGAP25
ZHONG_SECRETOME_OF_LUNG_CANCER_AND_FIBROBLAST	1.46E-01	5.18E-01	-0.51	-1.19	11698	124	CD9|SET|ACTB|GSTO1|PGK1|CLU|GPI|ENO1|CAPG|SERPINB6
WHITFIELD_CELL_CYCLE_LITERATURE	1.46E-01	5.18E-01	-0.61	-1.24	10507	44	CENPF|CENPA|TOP2A|CCNB2|CCNA2|BUB1B|CDC20|BUB1|SLBP|BRCA2
WP_THE_OVERLAP_BETWEEN_SIGNAL_TRANSDUCTION_PATHWAYS_THAT_CONTRIBUTE_TO_A_RANGE_OF_LMNA_LAMINOPATHIES	1.46E-01	5.18E-01	-0.6	-1.24	10618	47	RUNX2|ACTB|TCF7L2|CSNK1A1|HDAC1|HMGA2|APC|TMPO|EMD|DICER1
POMEROY_MEDULLOBLASTOMA_PROGNOSIS_DN	1.47E-01	5.21E-01	0.54	1.24	4157	41	RPL35A|RPS14|RPS19|RPS25|RPS18|RPL27A|RPS10|RPL11|RPL29|SNRPD2
ZHAN_MULTIPLE_MYELOMA_CD1_UP	1.47E-01	5.19E-01	-0.62	-1.25	10478	39	PHGDH|FYN|CTH|EIF4EBP1|PCK2|SLC7A11|XPOT|SESN2|VPS37A|TM6SF1
REACTOME_NEUREXINS_AND_NEUROLIGINS	1.47E-01	5.20E-01	-0.6	-1.24	10717	49	NLGN1|APBA1|CASK|PDLIM5|EPB41L2
LEE_LIVER_CANCER_MYC_E2F1_DN	1.48E-01	5.23E-01	-0.6	-1.24	10798	48	MAPKAPK2|REPS1|ELOVL5|CPOX|ME1|ABCD3|ACSL1|ALAD|PXMP2|AASS
MAGRANGEAS_MULTIPLE_MYELOMA_IGG_VS_IGA_UP	1.48E-01	5.23E-01	-0.72	-1.26	10108	17	ANXA1|DARS1|AP1B1
MATZUK_CENTRAL_FOR_FEMALE_FERTILITY	1.48E-01	5.23E-01	-0.68	-1.26	10244	23	TKT|EGR1|ACVR2A|CDK4
PID_MTOR_4PATHWAY	1.48E-01	5.23E-01	-0.56	-1.22	11159	68	RAC1|EIF4EBP1|PDCD4|PLD1|DDIT4|RHOA|PRKCA|YWHAQ|CLIP1|CDK2
YANG_BREAST_CANCER_ESR1_LASER_UP	1.49E-01	5.25E-01	-0.66	-1.26	10443	28	EVL|CERS6|CPT1A|GOLGA1|ALAD|CHMP2A|UGCG|DACH1|STN1|SIGIRR
KEGG_MELANOGENESIS	1.49E-01	5.25E-01	-0.55	-1.22	11345	76	TCF7L2|PLCB1|PRKACB|FZD3|ADCY7|PRKCB|PRKCA|GNAI1|CREB1|GNAI3
REACTOME_EPHRIN_SIGNALING	1.49E-01	5.25E-01	-0.72	-1.26	10184	17	FYN|RAC1|PAK1|PAK2|SDCBP
FARMER_BREAST_CANCER_BASAL_VS_LULMINAL	1.50E-01	5.25E-01	-0.46	-1.15	13210	281	FABP5|PHGDH|FUT8|EVL|NBEA|APBB2|RBM47|CEBPG|CENPA|CLIC4
STARK_HYPPOCAMPUS_22Q11_DELETION_UP	1.50E-01	5.25E-01	-0.61	-1.24	10841	45	B4GALT6|CAMKK2|PAPOLA|SORT1|AOPEP|ST3GAL2|RCC2|EMC10|UVRAG|EFR3A
ABE_VEGFA_TARGETS	1.50E-01	5.26E-01	-0.72	-1.26	10242	16	HERPUD1|SLC4A7|RCAN1
JIANG_HYPOXIA_NORMAL	1.50E-01	5.25E-01	-0.49	-1.17	12615	184	CD9|GRB10|PLOD2|NARS1|SLC30A9|WAPL|SLC3A2|SLC2A1|MAGT1|BNIP3L
PID_WNT_SIGNALING_PATHWAY	1.50E-01	5.25E-01	-0.71	-1.26	10228	18	LRP5|ATP6AP2|IGFBP4|RYK|ROR2
WP_SIGNALING_OF_HEPATOCYTE_GROWTH_FACTOR_RECEPTOR	1.50E-01	5.25E-01	-0.64	-1.25	10580	34	DOCK1|GAB1|PAK1|PTK2B|PIK3CA|MAPK8|RAPGEF1|ITGB1|RAF1|PTEN
CHIARADONNA_NEOPLASTIC_TRANSFORMATION_CDC25_UP	1.51E-01	5.26E-01	-0.53	-1.2	11826	102	NAV2|SLC38A2|EVL|APBB1IP|IL6|XDH|MAN2A1|UBE2D2|CCNB2|LXN
BENPORATH_PROLIFERATION	1.51E-01	5.27E-01	-0.5	-1.18	12323	139	GARS1|EZH2|CENPE|PBK|CEBPG|CENPF|NCAPG|CENPA|NUF2|CSTB
MANNE_COVID19_ICU_VS_HEALTHY_DONOR_PLATELETS_DN	1.51E-01	5.27E-01	-0.52	-1.19	11973	111	NLGN1|PLCB1|SEPTIN10|P2RY10|DCK|STK26|UTRN|MAGOHB|FLNB|SCIN
REACTOME_INSULIN_RECEPTOR_RECYCLING	1.51E-01	5.27E-01	-0.67	-1.26	10505	25	ATP6V0E1|ATP6V0B|ATP6V1A|TCIRG1|ATP6V1G1|ATP6V0D1|ATP6V1B2|ATP6V1D|ATP6V1C1
WP_OXIDATIVE_DAMAGE	1.51E-01	5.27E-01	0.56	1.24	4368	36	BCL2|CR2|TNF|CYCS|PCNA|CDC42
KLEIN_PRIMARY_EFFUSION_LYMPHOMA_DN	1.52E-01	5.28E-01	0.52	1.21	4067	51	CD52|DBI|PTPN6|CD40|FADS3|TLE5|CD19|RIPOR2|GATM|CCDC6
BRACHAT_RESPONSE_TO_CAMPTOTHECIN_UP	1.52E-01	5.28E-01	-0.68	-1.26	10551	23	GRB10|TP53INP1|CCNG1|CD53|TXNIP|EI24
STAMBOLSKY_TARGETS_OF_MUTATED_TP53_DN	1.52E-01	5.28E-01	0.55	1.23	4341	39	MX1|IFI6|ISG15|SAMD9|STAT1|HERC6|IRF7|SP110|DDX58|IRF9
REACTOME_NUCLEOTIDE_BINDING_DOMAIN_LEUCINE_RICH_REPEAT_CONTAINING_RECEPTOR_NLR_SIGNALING_PATHWAYS	1.52E-01	5.28E-01	0.51	1.21	4066	53	BCL2|UBA52|TXN|RPS27A|MAP2K6|BCL2L1|UBE2V1|UBC|NLRP3|CASP8
WP_METAPATHWAY_BIOTRANSFORMATION_PHASE_I_AND_II	1.52E-01	5.28E-01	-0.52	-1.2	12002	105	GSTO1|GSTCD|NAT10|MGST1|CHST1|GSTK1|AKR1B1|CYP20A1|MGST2|GSR
TONKS_TARGETS_OF_RUNX1_RUNX1T1_FUSION_GRANULOCYTE_UP	1.53E-01	5.28E-01	-0.6	-1.23	11098	48	BCAT1|MACF1|CDK6|ISYNA1|SOX4|FSCN1|GNAI1|MEF2C|ALDH5A1|DNAAF2
BALDWIN_PRKCI_TARGETS_UP	1.53E-01	5.28E-01	-0.63	-1.25	10832	35	MEF2A|MPDZ|SLC4A7|CBX6|PAK2|ATP6V1G1|SEPTIN11|SLK|SLC35A5|IFITM1
MARTINEZ_RESPONSE_TO_TRABECTEDIN_UP	1.53E-01	5.28E-01	0.48	1.19	3786	68	UBA52|COX7A2|RPS27|ANXA5|NDUFA2|ID2|GUK1|S100A10|NDUFA1|CTSA
SEMENZA_HIF1_TARGETS	1.53E-01	5.28E-01	-0.64	-1.25	10783	33	SLC2A3|PGK1|ENO1|SLC2A1|LDHA|ALDOA|TPI1|PFKL|AK3|PKM
BIOCARTA_MCM_PATHWAY	1.53E-01	5.28E-01	-0.71	-1.26	10442	18	ORC4|CDK2|ORC5|ORC2|CDC6|MCM7|MCM4|MCM6|MCM3|ORC6
PID_PI3KCI_PATHWAY	1.53E-01	5.28E-01	-0.6	-1.23	11104	48	DAPP1|FYN|RAC1|PLEKHA2|RHOA|PIK3CD|PIK3CG|HCK|PIK3CA|PIK3R1
AFFAR_YY1_TARGETS_UP	1.54E-01	5.30E-01	-0.5	-1.18	12658	152	UCHL1|GBP2|PAWR|FYB1|PLOD2|SLC2A3|CLU|LDHB|TP53INP1|STX3
REACTOME_POLO_LIKE_KINASE_MEDIATED_EVENTS	1.54E-01	5.30E-01	-0.72	-1.26	10473	16	CENPF|CCNB2|LIN54|WEE1|CDC25C|PLK1|LIN9|PKMYT1|FOXM1|CDC25A
REACTOME_GAB1_SIGNALOSOME	1.54E-01	5.31E-01	-0.72	-1.26	10500	16	GAB1|PAG1|CSK|PIK3CA|PIK3R1
WP_HOSTPATHOGEN_INTERACTION_OF_HUMAN_CORONA_VIRUSES_AUTOPHAGY	1.54E-01	5.30E-01	-0.7	-1.26	10527	19	ATG3|ATG7|PIK3C3|BECN1|ATG12|RB1CC1|ATG13|ATG5|PIK3R4|ATG4A
BIOCARTA_ATRBRCA_PATHWAY	1.55E-01	5.33E-01	-0.68	-1.25	10699	22	RAD50|FANCC|ATM|ATR|BRCA2|CHEK1|NBN|CHEK2|FANCD2|FANCG
KEGG_LEUKOCYTE_TRANSENDOTHELIAL_MIGRATION	1.55E-01	5.33E-01	-0.53	-1.2	12104	97	CYBB|ACTB|CYBA|RAC1|ARHGAP5|VAV3|CTNND1|PRKCB|RHOA|PRKCA
REACTOME_ADHERENS_JUNCTIONS_INTERACTIONS	1.55E-01	5.33E-01	-0.64	-1.25	10963	32	NECTIN3|ACTB|CTNND1|JUP|CTNNB1|CADM1|AFDN
GUO_HEX_TARGETS_UP	1.56E-01	5.33E-01	-0.56	-1.22	11796	69	KDM6A|SMARCC1|PCM1|ATP6V1A|KLF7|IQGAP1|UBE3A|NRP1|MTF2|WDR26
GRADE_COLON_AND_RECTAL_CANCER_UP	1.56E-01	5.33E-01	-0.46	-1.15	13735	273	GARS1|TKT|SET|TARS1|LAPTM4B|LDHB|HMGB2|EIF3E|AARS1|EXOC2
DORMOY_ELAVL1_TARGETS	1.56E-01	5.33E-01	-0.71	-1.26	10630	17	ACTB|IL6|CCNA2|PDCD10|PDCD1LG2|CDK2|CCND3|ATXN2
NABA_COLLAGENS	1.56E-01	5.33E-01	-0.64	-1.25	11014	32	COL8A1
REACTOME_SHC_MEDIATED_CASCADE_FGFR1	1.56E-01	5.33E-01	-0.73	-1.25	10588	15	KRAS|NRAS|HRAS|SOS1|GRB2
REACTOME_COLLAGEN_CHAIN_TRIMERIZATION	1.56E-01	5.33E-01	-0.64	-1.25	11014	32	COL8A1
WP_THE_INFLUENCE_OF_LAMINOPATHIES_ON_WNT_SIGNALING	1.56E-01	5.33E-01	-0.64	-1.25	10999	32	RUNX2|TCF7L2|CSNK1A1|CDK6|HMGA2|APC|EMD|DICER1|CTNNB1|FNTA
WP_HOSTPATHOGEN_INTERACTION_OF_HUMAN_CORONA_VIRUSES_APOPTOSIS	1.56E-01	5.33E-01	0.64	1.28	4891	20	BCL2|BCL2L1|BCL2L11|TNF|CASP8|CASP7
RICKMAN_HEAD_AND_NECK_CANCER_F	1.57E-01	5.33E-01	-0.63	-1.24	11101	35	ZFPM2|TPM1|SYNPO2|ANKRD39
SAKAI_TUMOR_INFILTRATING_MONOCYTES_UP	1.57E-01	5.33E-01	-0.66	-1.25	10911	26	ITGB3|FLNB|SPEN|MAPK8|LIMS1|CDC42BPA|NSF|MAML1|TGM2
NELSON_RESPONSE_TO_ANDROGEN_DN	1.57E-01	5.33E-01	-0.71	-1.26	10693	17	MMP16|MYC|PIK3R3|ST7|CTBP1|BARD1
HARRIS_HYPOXIA	1.57E-01	5.35E-01	-0.56	-1.21	11842	68	MIF|HDAC9|DDIT3|SLC2A3|PGK1|ENO1|SAT1|SLC2A1|FTL|IL6
KYNG_DNA_DAMAGE_UP	1.57E-01	5.34E-01	-0.48	-1.17	13211	181	CYBB|USP1|RBP4|PDE4DIP|ATP6V0B|HELZ|BDH2|USP9X|SP3|LRRFIP2
WP_PHYTOCHEMICAL_ACTIVITY_ON_NRF2_TRANSCRIPTIONAL_ACTIVATION	1.57E-01	5.33E-01	-0.73	-1.25	10633	15	SLC7A11|NFE2L2|PRKCA|PIK3CA|MAPK8|GCLM
WP_ASSOCIATION_BETWEEN_PHYSICOCHEMICAL_FEATURES_AND_TOXICITY_ASSOCIATED_PATHWAYS	1.57E-01	5.33E-01	-0.58	-1.22	11599	58	PAK1|ACTR3|SOD1|FZD3|MYC|RHOA|PIK3CG|ROCK2|APC|MAPK8
BOYLAN_MULTIPLE_MYELOMA_D_DN	1.58E-01	5.36E-01	0.48	1.18	3860	71	CD52|MARCKS|PPP1R16B|IL2RA|IPCEF1|ABTB2|CGAS|CD44|KSR1|IFI27L2
HOLLERN_SQUAMOUS_BREAST_TUMOR	1.58E-01	5.36E-01	-0.54	-1.2	12231	87	FABP5|PAWR|CUX1|VAV3|ID3|GNAI1|HOPX|GLTP|SERPINB8|CTPS1
SENGUPTA_NASOPHARYNGEAL_CARCINOMA_WITH_LMP1_UP	1.59E-01	5.36E-01	-0.45	-1.14	14254	328	MBNL1|B4GALT6|USP1|MAP3K20|ADGRL2|OXR1|SMC3|NEDD1|NCEH1|CD274
JOHANSSON_BRAIN_CANCER_EARLY_VS_LATE_DN	1.59E-01	5.37E-01	-0.62	-1.24	11362	39	CLU|ATP1B1|QDPR|MAT2B|GHITM|ATP2A2|LRP1|ITM2B|IGFBP4|CAMK2G
AMIT_EGF_RESPONSE_40_HELA	1.59E-01	5.36E-01	-0.61	-1.23	11384	42	MBNL1|SLC2A3|IL6|UBR5|CBX4|MBNL2|EGR1|CCNL1|ATF3|IER2
BROWNE_HCMV_INFECTION_4HR_DN	1.59E-01	5.36E-01	-0.47	-1.16	13606	219	RUNX2|DDIT3|MICU1|HMGB2|SLC7A1|LYST|TWISTNB|PRKCB|KLF7|SUPT20H
KIM_ALL_DISORDERS_OLIGODENDROCYTE_NUMBER_CORR_DN	1.59E-01	5.36E-01	-0.67	-1.25	11027	25	ANKRD11|SCAF11|XRCC2|DNAJB14|SPIN1
BIOCARTA_CDMAC_PATHWAY	1.59E-01	5.37E-01	-0.73	-1.25	10795	15	PLCB1|MYC|PRKCB|PRKCA|RAF1|JUN|MAP2K1|HRAS|MAPK1
KEGG_CITRATE_CYCLE_TCA_CYCLE	1.59E-01	5.37E-01	-0.65	-1.25	11158	28	SDHB|PCK2|SUCLG1|SDHD|SDHC|ACO2|SDHA|FH|IDH2|PDHA1
REACTOME_INTERACTIONS_OF_VPR_WITH_HOST_CELLULAR_PROTEINS	1.59E-01	5.37E-01	-0.63	-1.24	11285	34	PSIP1|SLC25A6|SLC25A5|SLC25A4|SEH1L|NUP205|NUP37|NDC1|NUP210|NUP54
REACTOME_FCERI_MEDIATED_NF_KB_ACTIVATION	1.59E-01	5.37E-01	0.47	1.17	3732	80	UBA52|RPS27A|PSMA7|LYN|PSMD1|PSMB9|PRKCQ|SEM1|UBE2V1|UBC
AMIT_EGF_RESPONSE_120_MCF10A	1.60E-01	5.38E-01	-0.62	-1.24	11438	38	EIF1|TXNRD1|LSM4|BAX|NSUN3|AP1S1|PDLIM5|DUSP6|YRDC|PLAUR
KANG_DOXORUBICIN_RESISTANCE_DN	1.60E-01	5.38E-01	-0.7	-1.25	10983	19	PSAT1|CLIC4|ATP2B1|CRIM1|PTP4A2|DESI2|ASXL2
YAO_TEMPORAL_RESPONSE_TO_PROGESTERONE_CLUSTER_0	1.60E-01	5.38E-01	-0.56	-1.21	12113	70	FOXP1|RAD51B|PROM1|ST6GAL1|GABARAPL1|MXI1|HAUS4|ABLIM1|RORA|CYP4V2
REACTOME_RESOLUTION_OF_SISTER_CHROMATID_COHESION	1.60E-01	5.38E-01	-0.51	-1.18	12824	119	CENPE|SMC3|CENPF|CENPA|WAPL|NUF2|RAD21|CCNB2|HDAC8|ZWINT
GARGALOVIC_RESPONSE_TO_OXIDIZED_PHOSPHOLIPIDS_BLUE_DN	1.61E-01	5.38E-01	0.5	1.2	4279	54	RALGPS2|ZFP36L2|NREP|DHX35|THUMPD3|PINX1|MYLIP|CASP8|TMEM50B|FBXO42
URS_ADIPOCYTE_DIFFERENTIATION_UP	1.61E-01	5.38E-01	-0.58	-1.22	11919	57	FABP5|SLC24A2|CHST1|MAP4K3|PLIN2|DPF2|TFCP2|GLUL|TAP1|CIR1
HELLER_SILENCED_BY_METHYLATION_UP	1.61E-01	5.38E-01	0.4	1.12	2329	212	MX1|S100A4|MMP9|IL1R2|FKBP5|ISG15|PPP1R16B|GPR183|SLAMF7|SIRPA
CHNG_MULTIPLE_MYELOMA_HYPERPLOID_DN	1.61E-01	5.38E-01	-0.65	-1.24	11319	29	MCFD2|XPOT|EIF1|PACSIN2|GABARAPL2|TMED2|GABARAPL1|COPA|SLBP|UBE2D1
ZWANG_EGF_INTERVAL_DN	1.61E-01	5.38E-01	-0.49	-1.16	13445	174	FGD4|ANKRD11|FYB1|GABARAP|ST6GAL1|PLD1|PNPO|AKAP9|CITED4|REEP4
REACTOME_DEGRADATION_OF_DVL	1.61E-01	5.38E-01	0.5	1.2	4189	57	UBA52|RPS27A|PSMA7|PSMD1|PSMB9|SEM1|RBX1|UBC|PSMF1|PSME1
WP_ATM_SIGNALING_PATHWAY	1.61E-01	5.38E-01	-0.62	-1.23	11488	39	RAD50|GADD45A|ATM|TLK1|CDK2|CDK1|CDC25C|CREB1|ATF2|CHEK1
LINDGREN_BLADDER_CANCER_CLUSTER_1_UP	1.62E-01	5.38E-01	-0.52	-1.19	12775	107	RPL15|FABP5|GSTO1|RIC1|PYGL|ANP32B|ERP44|PLD1|JTB|BDH2
SHEPARD_CRUSH_AND_BURN_MUTANT_DN	1.62E-01	5.38E-01	-0.5	-1.17	13272	149	KDM6A|CEP55|ANP32B|MKI67|NOTCH2|CCNB2|AKAP9|HDAC2|CEP295|DEK
SCHRAETS_MLL_TARGETS_DN	1.62E-01	5.38E-01	0.61	1.25	4936	24	MGLL|TWIST2|ARHGDIB|MVK
PID_SHP2_PATHWAY	1.62E-01	5.39E-01	-0.58	-1.22	11902	53	GAB1|IL6R|JAK2|IL6|LMO4|PAG1|RHOA|PIK3CA|PIK3R1|GNAI1
REACTOME_MET_ACTIVATES_PTK2_SIGNALING	1.62E-01	5.38E-01	0.6	1.25	4903	26	FN1|SRC|LAMC1|PTK2
REACTOME_RAB_REGULATION_OF_TRAFFICKING	1.62E-01	5.39E-01	-0.51	-1.18	12959	119	RIC1|GABARAP|RAB3GAP1|RAB32|TRAPPC3|SBF2|CHM|GABARAPL2|RAB11A|DENND4A
WP_ENDOTHELIN_PATHWAYS	1.62E-01	5.39E-01	-0.68	-1.25	11251	23	PLCB1|PRKCA|GNAI1|ATP2A2|RAF1|ECE1|MAP2K1|CALCRL|MAPK1
WP_FOCAL_ADHESIONPI3KAKTMTORSIGNALING_PATHWAY	1.62E-01	5.38E-01	-0.46	-1.15	14143	259	ITGA6|ATF4|IL6R|SLC2A3|ITGB3|EIF4EBP1|JAK2|ITGB8|ITGB7|SLC2A1
GRAHAM_CML_QUIESCENT_VS_NORMAL_QUIESCENT_UP	1.63E-01	5.39E-01	-0.55	-1.21	12376	74	EZH2|PCLAF|MYH10|CENPF|CEP55|PRDX2|SMC2|TOP2A|CCNB2|ZWINT
RODRIGUES_NTN1_AND_DCC_TARGETS	1.63E-01	5.39E-01	0.59	1.25	4917	27	MT2A|ARHGEF3|SNX5|KMT2E|MAML3|TBC1D4
HIRSCH_CELLULAR_TRANSFORMATION_SIGNATURE_DN	1.63E-01	5.39E-01	-0.53	-1.19	12718	94	NAV2|MYH10|PRKACB|CENPF|ATP10D|ADGRA3|CRIM1|KIF4A|COTL1|LASP1
REACTOME_DOWNSTREAM_SIGNALING_OF_ACTIVATED_FGFR2	1.63E-01	5.39E-01	-0.67	-1.25	11344	25	GAB1|PIK3CA|PIK3R1|KRAS|NRAS|HRAS|SOS1
REACTOME_EXTRA_NUCLEAR_ESTROGEN_SIGNALING	1.63E-01	5.39E-01	0.48	1.18	3994	70	MMP9|BCL2|GNG5|CCND1|GNG2|HSP90AA1|SRC|PTK2|GNG10|AKT3
WP_PPAR_SIGNALING_PATHWAY	1.63E-01	5.39E-01	-0.57	-1.22	12075	57	FABP5|PCK2|SCP2|PPARD|CPT1A|SCD|PDPK1|ACOX1|ACAA1|ME1
WP_MBDNF_AND_PROBDNF_REGULATION_OF_GABA_NEUROTRANSMISSION	1.63E-01	5.39E-01	-0.64	-1.24	11467	31	JAK2|RHOA|PIK3CG|PIK3CA|PIK3R1|ROCK1|CREB1|PIK3R3|PTEN
LEIN_NEURON_MARKERS	1.64E-01	5.39E-01	-0.57	-1.21	12182	62	UCHL1|TRANK1|SMARCA2|CHST1|ADD2|GABARAPL1|RAB6A|MYO5A|EGR1
DESERT_PERIVENOUS_HEPATOCELLULAR_CARCINOMA_SUBCLASS_UP	1.64E-01	5.41E-01	-0.5	-1.17	13408	140	PLPPR1|RAD50|IARS2|CERS2|SLC4A4|RNPEP|PRKCA|NARS2|AP3S1|ROCK2
REACTOME_TAK1_ACTIVATES_NFKB_BY_PHOSPHORYLATION_AND_ACTIVATION_OF_IKKS_COMPLEX	1.64E-01	5.40E-01	0.57	1.24	4842	31	UBA52|RPS27A|UBE2V1|UBC|HMGB1|UBE2N|APP|NFKBIB|TAB1
MURATA_VIRULENCE_OF_H_PILORI	1.65E-01	5.42E-01	-0.72	-1.25	11250	16	CCND2
COLLER_MYC_TARGETS_UP	1.65E-01	5.41E-01	-0.67	-1.25	11392	23	FABP5|IARS1|CCND2|GPI|POLR2H|C1QBP|GRPEL1|SLC16A1|HSPD1|CEBPZ
FLECHNER_PBL_KIDNEY_TRANSPLANT_REJECTED_VS_OK_UP	1.65E-01	5.41E-01	-0.57	-1.21	12248	60	TAX1BP1|PLP2|TXNRD1|CD47|AGPAT1|MPV17|TASOR|ZFC3H1|PSMD14|MTDH
VANTVEER_BREAST_CANCER_ESR1_DN	1.65E-01	5.41E-01	-0.48	-1.16	13954	195	CYBB|PSAT1|PHGDH|CYBA|CTSC|ASNS|PROM1|CEBPG|ENO1|CENPA
COULOUARN_TEMPORAL_TGFB1_SIGNATURE_UP	1.66E-01	5.45E-01	-0.53	-1.19	12997	97	ITGA6|MAP3K20|ASNS|RBM47|CLIC4|BHLHE40|DDIT4|LPGAT1|NFE2L2|CSNK1E
REACTOME_RHO_GTPASES_ACTIVATE_CIT	1.66E-01	5.45E-01	-0.7	-1.25	11373	18	MYH10|RAC1|PPP1R12A|PPP1CB|RHOA|CIT|MYH9
VANDESLUIS_COMMD1_TARGETS_GROUP_3_DN	1.67E-01	5.48E-01	-0.66	-1.24	11641	25	UCHL1
WP_STEROL_REGULATORY_ELEMENTBINDING_PROTEINS_SREBP_SIGNALLING	1.67E-01	5.46E-01	0.48	1.18	4186	65	HMGCS1|PRKAG2|DBI|IDI1|INSIG1|ATF6|FASN|SQLE|SEC23B|FDPS
KYNG_DNA_DAMAGE_DN	1.68E-01	5.49E-01	-0.49	-1.16	13929	160	ANXA1|ANKRD11|TCF7L2|GPD2|ITGB8|SOD1|SERPINB6|SSR3|PCK2|CSNK1A1
KEGG_BASAL_TRANSCRIPTION_FACTORS	1.68E-01	5.48E-01	-0.63	-1.24	11828	32	GTF2I|GTF2A2|TAF2|GTF2A1|GTF2H2|GTF2H1|TAF12|GTF2F2|GTF2H3|TAF6
REACTOME_HOMOLOGY_DIRECTED_REPAIR	1.68E-01	5.49E-01	-0.52	-1.18	13283	106	POLD4|UBB|RAD50|RAD51B|SUMO2|HERC2|RFC4|PPP4C|CCNA2|RPA1
RYAN_MANTLE_CELL_LYMPHOMA_NOTCH_DIRECT_UP	1.68E-01	5.48E-01	0.42	1.14	3104	139	BCL2A1|MGLL|CR2|LYN|IKZF1|BATF|ID2|XYLT1|RUNX3|UST
WP_FRAGILE_X_SYNDROME	1.68E-01	5.49E-01	-0.51	-1.18	13357	113	GAB1|FYN|PLCB1|ITPR1|MKNK1|CYFIP1|GPHN|AP2S1|NF1|PRKCA
HUTTMANN_B_CLL_POOR_SURVIVAL_UP	1.69E-01	5.50E-01	-0.47	-1.15	14569	227	ANXA1|TKT|CD9|MAPKAPK2|IL6R|PSD3|OGT|EIF4EBP1|SEPTIN10|ABR
BIOCARTA_RAS_PATHWAY	1.69E-01	5.50E-01	-0.68	-1.24	11673	22	RAC1|PLD1|RALA|RHOA|PIK3CG|PIK3CA|PIK3R1|RAF1|MAP2K1|HRAS
REACTOME_DNA_STRAND_ELONGATION	1.69E-01	5.51E-01	-0.63	-1.23	11951	32	POLD4|RFC4|POLA1|RPA1|PRIM2|CDC45|DNA2|GINS2|RFC1|RFC2
PROVENZANI_METASTASIS_DN	1.70E-01	5.51E-01	-0.51	-1.17	13639	122	RABAC1|CCND2|SLC2A3|CLU|GPI|SLCO3A1|SOD1|SLC2A1|COTL1|FTL
SCHAEFFER_SOX9_TARGETS_IN_PROSTATE_DEVELOPMENT_DN	1.70E-01	5.51E-01	-0.62	-1.23	12147	37	SLIT2|ANKRD11|SPTBN1|BASP1|CDCA7|RBFOX2|KLF3|SOX4|PUM1|INHBA
WANG_SMARCE1_TARGETS_DN	1.70E-01	5.51E-01	-0.45	-1.13	15206	320	UCHL1|CD9|DOCK1|ZFPM2|RRAS2|TEX30|APBB2|CTSC|MEF2A|ADGRL2
ZHU_CMV_24_HR_UP	1.70E-01	5.51E-01	0.47	1.17	4086	74	MX1|IFI6|ISG15|HSPE1|NPM1|SNRPB2|RANBP1|CSE1L|PNP|TUBA4A
REACTOME_G_ALPHA_I_SIGNALLING_EVENTS	1.70E-01	5.51E-01	-0.46	-1.14	14812	256	ANXA1|DHRS9|GPC6|NBEA|PLCB1|RBP4|ITPR1|PRKACB|CAMKK2|CX3CR1
REACTOME_DOWNSTREAM_SIGNALING_OF_ACTIVATED_FGFR1	1.70E-01	5.51E-01	-0.66	-1.24	11816	25	GAB1|PIK3CA|PIK3R1|KRAS|NRAS|HRAS|SOS1
REACTOME_METABOLISM_OF_FAT_SOLUBLE_VITAMINS	1.70E-01	5.51E-01	-0.61	-1.23	12122	38	GPC6|RBP4|LRP1|GPC5
WATANABE_COLON_CANCER_MSI_VS_MSS_DN	1.71E-01	5.52E-01	-0.59	-1.22	12394	47	VAV3|GPSM2|NME7|MYEF2|TMCC1|TM2D1|DACH1|USP53|ZMYM2|PTCD2
SMIRNOV_RESPONSE_TO_IR_6HR_UP	1.71E-01	5.53E-01	-0.49	-1.16	14061	148	DDIT3|MYH10|ZNF654|PSTPIP2|FBXW7|CCNG1|ID3|GAMT|GADD45A|TM7SF3
REACTOME_DEFECTS_IN_VITAMIN_AND_COFACTOR_METABOLISM	1.71E-01	5.52E-01	-0.68	-1.24	11791	22	MMADHC|MMAB|LMBRD1|MTR|PCCA|MCCC1|HLCS|TCN2|MMUT|PC
REACTOME_NEGATIVE_REGULATION_OF_NOTCH4_SIGNALING	1.71E-01	5.53E-01	0.5	1.19	4551	54	UBA52|RPS27A|PSMA7|PSMD1|YWHAZ|PSMB9|SEM1|RBX1|UBC|PSMF1
XU_HGF_SIGNALING_NOT_VIA_AKT1_48HR_DN	1.72E-01	5.53E-01	-0.72	-1.24	11633	15	HMMR|CENPF|PPM1B|SRSF7|VPS41|WTAP|PLK1|GTSE1
LEIN_OLIGODENDROCYTE_MARKERS	1.72E-01	5.53E-01	-0.56	-1.2	12850	64	FABP5|SERPINB1|CLIC4|SLC44A1|TMBIM6|CERS2|RNF13|TALDO1|QDPR|SCD
PLASARI_TGFB1_TARGETS_10HR_DN	1.72E-01	5.54E-01	-0.47	-1.15	14802	221	MMP16|SH3BGRL|GBP2|TCF7L2|PLCB1|SERPINB1|AUTS2|HMMR|NUF2|SERPINB6
REACTOME_INWARDLY_RECTIFYING_K_CHANNELS	1.72E-01	5.53E-01	0.61	1.24	5287	23	GNG5|GNG2|GNG10|GNB2|GNG7
REACTOME_PROTEIN_METHYLATION	1.72E-01	5.53E-01	0.68	1.28	5525	15	HSPA8|RPS2|CAMKMT|VCP|KIN|EEF2KMT
TAKEDA_TARGETS_OF_NUP98_HOXA9_FUSION_3D_DN	1.73E-01	5.54E-01	-0.67	-1.24	12010	23	ATP10D|GLUL|IL7R
ELVIDGE_HIF1A_TARGETS_DN	1.73E-01	5.54E-01	-0.54	-1.19	13255	80	FYN|PGK1|GBE1|SLC2A1|ERO1A|WSB1|BNIP3L|PAM|PDK1|PLIN2
DUTTA_APOPTOSIS_VIA_NFKB	1.73E-01	5.54E-01	0.57	1.23	5165	30	FTH1|BCL2A1|BCL2|BCL2L1|TNF|TNFRSF21|FAS|CASP8|GADD45B
LIU_NASOPHARYNGEAL_CARCINOMA	1.73E-01	5.54E-01	-0.56	-1.2	12893	62	SET|ARPC2|SLC7A1|TBL1XR1|LGALS1|PHC3|HSPD1|WIPI2|MAPK1IP1L|PRKCI
WANG_LSD1_TARGETS_UP	1.73E-01	5.54E-01	-0.68	-1.24	11951	21	LGALS1|EPB41L2|PYCARD|CD1D|MYCL|RPRM
MIKKELSEN_MEF_HCP_WITH_H3_UNMETHYLATED	1.73E-01	5.54E-01	-0.5	-1.17	13980	131	BASP1|CAMKK2|TEX12|LTB4R|PABPC1|MSH4|NSD1|DDX3X|ARHGAP4|SLC2A9
HOSHIDA_LIVER_CANCER_SUBCLASS_S3	1.74E-01	5.54E-01	-0.47	-1.14	14945	226	POLD4|GSTO1|IL6R|CTH|MYO1E|SOD1|CSTB|SDHB|PCK2|ATP5F1D
BHAT_ESR1_TARGETS_NOT_VIA_AKT1_DN	1.74E-01	5.56E-01	-0.54	-1.19	13384	82	OSBPL10|TCF7L2|PSD3|ATP1B1|MAP3K5|DDIT4|CDK6|NRP1|RERE|TSC22D3
KEGG_OOCYTE_MEIOSIS	1.74E-01	5.54E-01	-0.52	-1.18	13561	97	ITPR1|SMC3|PRKACB|RPS6KA6|ADCY7|ITPR2|CCNB2|PPP1CB|PPP2R5A|YWHAQ
KEGG_BLADDER_CANCER	1.74E-01	5.55E-01	0.54	1.21	4970	38	MMP9|ARAF|CXCL8|RPS6KA5|CCND1|RB1|DAPK2|DAPK1
REACTOME_METABOLISM_OF_NUCLEOTIDES	1.74E-01	5.55E-01	0.45	1.15	3828	94	TXN|NUDT1|GUK1|ADK|NUDT9|DNPH1|DUT|GLRX|APRT|ADA
REACTOME_REGULATION_OF_RUNX3_EXPRESSION_AND_ACTIVITY	1.74E-01	5.56E-01	0.5	1.18	4628	54	UBA52|RPS27A|PSMA7|PSMD1|RUNX3|PSMB9|SEM1|UBC|SRC|PSMF1
JAATINEN_HEMATOPOIETIC_STEM_CELL_DN	1.75E-01	5.57E-01	-0.48	-1.15	14692	179	CYBB|CYSTM1|LGALS3|FYB1|SLC2A3|COTL1|CX3CR1|GPCPD1|TESC|PSAP
CHEOK_RESPONSE_TO_MERCAPTOPURINE_AND_HD_MTX_DN	1.75E-01	5.56E-01	-0.66	-1.23	12128	25	SMCHD1|TGFBR2|CENPC|SAP18|MPHOSPH9|UCHL3|TGDS|KDM3B|FAM234B|CLTB
REACTOME_RETROGRADE_TRANSPORT_AT_THE_TRANS_GOLGI_NETWORK	1.75E-01	5.56E-01	-0.59	-1.22	12660	46	RIC1|PLIN3|VTI1A|RAB6A|COG5|RABEPK|VPS53|GCC2|ARL1|NAA35
NADLER_OBESITY_UP	1.76E-01	5.58E-01	-0.57	-1.21	12922	54	MIF|LAPTM5|LGALS3|BASP1|CAPG|CSTB|PSAP|HCLS1|CD53|PLIN2
JIANG_TIP30_TARGETS_UP	1.76E-01	5.59E-01	-0.6	-1.22	12645	40	ITGA6|FYN|STK26|PTTG1|NDC80|WEE1|NEDD9|CDK1|PSMC6|NDE1
REACTOME_PERK_REGULATES_GENE_EXPRESSION	1.76E-01	5.58E-01	-0.64	-1.23	12358	30	ATF4|DDIT3|EIF2S3|HERPUD1|ASNS|CEBPG|EIF2AK3|NFYC|PARN|DIS3
REACTOME_AMINO_ACIDS_REGULATE_MTORC1	1.76E-01	5.58E-01	-0.58	-1.21	12912	53	ATP6V0E1|ATP6V0B|FNIP1|ATP6V1A|TCIRG1|SESN2|ATP6V1G1|LAMTOR1|SEH1L|ATP6V0D1
WP_STRIATED_MUSCLE_CONTRACTION_PATHWAY	1.76E-01	5.58E-01	0.58	1.23	5301	27	VIM|MYL9|ACTG1|TPM4|TPM3
WEINMANN_ADAPTATION_TO_HYPOXIA_UP	1.77E-01	5.59E-01	0.62	1.25	5479	21	MARCKS|MAP2K6|KCNK1|RGCC
GOTZMANN_EPITHELIAL_TO_MESENCHYMAL_TRANSITION_DN	1.77E-01	5.59E-01	-0.48	-1.15	14835	180	TKT|LGALS3|SLC1A5|HMMR|PRKACB|OSTF1|SOD1|SLC3A2|SERPINB6|CD82
BOYAULT_LIVER_CANCER_SUBCLASS_G56_DN	1.77E-01	5.59E-01	-0.72	-1.24	12018	15	NAV2|PLD1|BHLHE40|NCALD|RAB27A
GARGALOVIC_RESPONSE_TO_OXIDIZED_PHOSPHOLIPIDS_CYAN_UP	1.77E-01	5.59E-01	-0.71	-1.24	12076	16	SLC7A1|PTP4A1|AKIRIN2|PSEN1|GSR|SETD5
REACTOME_CELLULAR_RESPONSE_TO_HYPOXIA	1.77E-01	5.59E-01	0.47	1.16	4300	72	UBA52|RPS27A|PSMA7|ELOB|PSMD1|PSMB9|SEM1|RBX1|UBC|CUL2
REACTOME_MET_PROMOTES_CELL_MOTILITY	1.77E-01	5.59E-01	-0.61	-1.22	12606	37	GAB1|RAC1|DOCK7|RAPGEF1|ITGB1|CRKL|RAP1A|MET
WP_SPINAL_CORD_INJURY	1.77E-01	5.59E-01	-0.52	-1.18	13824	96	SLIT2|ANXA1|MIF|LGALS3|RAC1|IL6|MYC|CD47|CCNG1|LTB4R
RIZ_ERYTHROID_DIFFERENTIATION_HBZ	1.78E-01	5.60E-01	-0.66	-1.23	12353	25	BASP1|CUX1|PAPOLA|ETAA1|SOX4|TMPO|CBX7|KDM5A|MCM7|MCM4
LEE_LIVER_CANCER_ACOX1_UP	1.78E-01	5.60E-01	0.5	1.18	4796	50	SLC24A3|MT2A|RPL36|ANXA5|TOX|RPL12|ANXA2|CD74
BASSO_CD40_SIGNALING_DN	1.78E-01	5.60E-01	-0.57	-1.2	13205	58	HDAC9|JCHAIN|RAPGEF2|ST3GAL6|ITGB7|ST6GAL1|PTP4A2|TSPO|ID3|CTDSP2
BIOCARTA_CCR3_PATHWAY	1.78E-01	5.60E-01	-0.71	-1.24	12119	16	PLCB1|PRKCB|RHOA|PRKCA|ROCK2|RAF1|MAP2K1|HRAS|MAPK1
REACTOME_ESTROGEN_DEPENDENT_NUCLEAR_EVENTS_DOWNSTREAM_OF_ESR_MEMBRANE_SIGNALING	1.78E-01	5.60E-01	0.6	1.24	5474	23	BCL2|CCND1|PTK2|AKT3
DOANE_RESPONSE_TO_ANDROGEN_DN	1.79E-01	5.61E-01	-0.47	-1.14	15399	220	EVL|FYB1|PLCB1|PLOD2|ITPR1|PSIP1|ATP5F1D|WSB1|CHST1|AKAP9
SNIJDERS_AMPLIFIED_IN_HEAD_AND_NECK_TUMORS	1.79E-01	5.61E-01	-0.63	-1.23	12602	31	ADAM9|BIRC2|PAK1|UHRF2|CDK6|STIM2|PTP4A1|IL7R|KDM4C|RBPJ
THEILGAARD_NEUTROPHIL_AT_SKIN_WOUND_UP	1.79E-01	5.61E-01	0.47	1.16	4327	73	RPS16|BCL2A1|RPS27|IL1R1|IDI1|CXCL8|HMGA1|TNF|CXCL2|HIVEP1
WINTER_HYPOXIA_METAGENE	1.79E-01	5.61E-01	-0.47	-1.14	15303	207	FABP5|ANXA1|MIF|HDAC9|DDIT3|HERPUD1|PLOD2|SLC2A3|PGK1|GBE1
LEE_RECENT_THYMIC_EMIGRANT	1.79E-01	5.61E-01	-0.47	-1.14	15254	206	MIF|TKT|TAGLN2|FUT8|MAP3K20|PCLAF|SLC2A3|AUTS2|OXR1|FAM126A
STEIN_ESR1_TARGETS	1.79E-01	5.61E-01	-0.54	-1.19	13656	76	MYOF|DYNLT3|TIPARP|RFC4|SLC16A1|TSC22D3|SIAH2|KIDINS220|TMPO|ZWILCH
AKL_HTLV1_INFECTION_UP	1.80E-01	5.61E-01	-0.65	-1.23	12553	27	FABP5|LGALS3|SAT1|LGALS1|ADD2|SOX4|GNAI1|PKM
PID_TRKR_PATHWAY	1.80E-01	5.61E-01	-0.57	-1.2	13274	57	ELMO1|DOCK1|GAB1|RAC1|RHOA|PIK3CA|EHD4|PIK3R1|RAPGEF1|PRKCI
REACTOME_ARACHIDONIC_ACID_METABOLISM	1.80E-01	5.61E-01	-0.6	-1.21	12928	43	MAPKAPK2|PTGR1|PLA2G4A|GPX4|GGT5|PTGR2|CBR1|CYP2J2|LTA4H
WP_SYNAPTIC_SIGNALING_PATHWAYS_ASSOCIATED_WITH_AUTISM_SPECTRUM_DISORDER	1.80E-01	5.62E-01	-0.59	-1.21	13044	46	EIF4EBP1|NF1|PRKAA2|UBE3A|PIK3CD|PIK3CA|PIK3R1|RHEB|PIK3R3|KRAS
PUIFFE_INVASION_INHIBITED_BY_ASCITES_DN	1.81E-01	5.62E-01	-0.49	-1.16	14701	137	RRAS2|TEX30|SAT1|TNFAIP8|BCAS2|MFF|ORC4|VAMP7|GAMT|PPIC
SHARMA_PILOCYTIC_ASTROCYTOMA_LOCATION_UP	1.81E-01	5.62E-01	-0.68	-1.23	12447	21	GPC6|ADGRV1|DOCK7|ARL1
HOLLERN_SOLID_NODULAR_BREAST_TUMOR_DN	1.81E-01	5.62E-01	0.58	1.22	5438	27	RALGPS2|IL1R2|ICAM1|LRRC8C|P4HA2|VASH2
KEGG_FC_EPSILON_RI_SIGNALING_PATHWAY	1.81E-01	5.62E-01	-0.55	-1.19	13656	70	FYN|RAC1|INPP5D|VAV3|PRKCB|SOS2|PRKCA|LCP2|PIK3CD|PIK3CG
PID_RHOA_REG_PATHWAY	1.81E-01	5.63E-01	-0.61	-1.22	12964	39	OPHN1|ABR|ARHGAP5|FARP1|VAV3|RHOA|ECT2|VAV1|ARHGAP4|ARAP1
REACTOME_FORMATION_OF_TUBULIN_FOLDING_INTERMEDIATES_BY_CCT_TRIC	1.81E-01	5.62E-01	0.6	1.23	5560	23	TUBA1B|TUBA1A|TUBB3|TUBA4A
MULLIGHAN_MLL_SIGNATURE_2_UP	1.82E-01	5.63E-01	-0.44	-1.12	16612	376	MBNL1|LAPTM5|MAPKAPK2|POLD4|ARPC2|CYBA|IL6R|MYO1F|RBM47|ATP6V0E1
WANG_METHYLATED_IN_BREAST_CANCER	1.82E-01	5.63E-01	-0.63	-1.22	12826	31	FYN|SLC3A2|ETV5|GADD45A|SLC7A5|INHBA|UPP1|PTPRG|SERPINB8
CHIANG_LIVER_CANCER_SUBCLASS_INTERFERON_DN	1.82E-01	5.63E-01	-0.59	-1.21	13197	47	GRB10|TRPM7|KANSL1|ZNRF3|ACOX1|CKB|HSDL2|DAAM1|FADS1|AMACR
BIOCARTA_PGC1A_PATHWAY	1.82E-01	5.63E-01	0.67	1.27	5845	15	CALM3|PPP3CA|PPP3CC
PID_ARF6_TRAFFICKING_PATHWAY	1.82E-01	5.63E-01	-0.59	-1.21	13106	44	ITGA6|PLD1|EXOC2|CTNND1|RALA|ITGAV|EXOC1|ITGB1|EXOC6|EXOC5
REACTOME_NUCLEOBASE_CATABOLISM	1.82E-01	5.63E-01	0.56	1.21	5359	32	NUDT1|NUDT9|DNPH1|PNP|SAMHD1|GPX1|NUDT5|DPYD|ENTPD2|NT5C
WP_CARDIAC_HYPERTROPHIC_RESPONSE	1.82E-01	5.63E-01	-0.58	-1.21	13319	51	HDAC9|MEF2A|RAC1|PRKCA|MAP3K1|TNFRSF1A|MAPK8|MAP3K7|PDPK1|MAP2K5
ODONNELL_TARGETS_OF_MYC_AND_TFRC_UP	1.83E-01	5.63E-01	-0.55	-1.19	13770	67	CD37|POLD4|SLC2A3|TMEM156|SAT1|CX3CR1|TP53INP1|TXNIP|LCP2|TSC22D3
GAVIN_FOXP3_TARGETS_CLUSTER_P3	1.83E-01	5.63E-01	-0.49	-1.16	15022	147	CYBB|HDAC9|SPTBN1|CASS4|SLC2A3|MYO1F|MYO1E|GPD2|PRKCH|ITGB8
LEE_METASTASIS_AND_ALTERNATIVE_SPLICING_UP	1.83E-01	5.63E-01	0.47	1.16	4533	68	BCL2A1|SMAD3|SH2D4A|HIPK2|F2R|PLXNA2|PLAGL1|ANKS1A
MATZUK_EMBRYONIC_GERM_CELL	1.83E-01	5.63E-01	0.67	1.26	5882	15	BCL2|PRDM1|NANOS3
WHITFIELD_CELL_CYCLE_G1_S	1.83E-01	5.63E-01	-0.5	-1.17	14635	120	OSBPL6|SSR3|UHRF1|DNAJC3|FBXL20|CDCA7|INTS8|TOPBP1|TMEM243|CHAF1B
LIU_CDX2_TARGETS_UP	1.84E-01	5.63E-01	-0.66	-1.23	12819	25	IL2RB|KLF5
COLDREN_GEFITINIB_RESISTANCE_DN	1.84E-01	5.63E-01	-0.48	-1.15	15435	183	ARAP2|DAPP1|FGD4|GAB1|IKZF2|RBM47|COBLL1|MYO6|VAV3|WLS
MARTIN_INTERACT_WITH_HDAC	1.84E-01	5.63E-01	-0.61	-1.21	13120	38	RUNX2|ETV6|PPP1R12A|NCOR1|YWHAQ|ACTN4|UBE2I|ATF2|REST|MARK2
SCHLESINGER_METHYLATED_DE_NOVO_IN_CANCER	1.84E-01	5.63E-01	0.48	1.16	4693	62	CRIP1|BCL2|TP73|CEBPD|PAX5|FBN1|CD44
BASSO_B_LYMPHOCYTE_NETWORK	1.84E-01	5.63E-01	-0.5	-1.16	14956	134	UCHL1|GARS1|MDFIC|LAPTM5|UBE2S|ASNS|CCND2|ITPR1|SAT1|GABARAP
MUNSHI_MULTIPLE_MYELOMA_UP	1.84E-01	5.63E-01	0.46	1.15	4482	72	S100A4|HSPE1|UQCR11|SSR4|HSPA5|DBI|HSP90B1|UBE2L3|UBC|ANXA2
NAKAMURA_ADIPOGENESIS_EARLY_DN	1.84E-01	5.63E-01	-0.64	-1.22	12936	29	EDIL3|ITGAV|HCK|SERPINE1|IER2|TMEM47|SRPK2|TPM1
PID_CDC42_REG_PATHWAY	1.84E-01	5.63E-01	-0.64	-1.22	12941	29	DOCK10|ARHGEF6|VAV3|DOCK11|DNMBP|APC|ARHGAP17|ITSN2|ARHGDIA|VAV2
REACTOME_RAF_INDEPENDENT_MAPK1_3_ACTIVATION	1.84E-01	5.63E-01	-0.67	-1.23	12752	23	IL6R|JAK2|IL6|CDK1|IL6ST|PEA15|DUSP6|DUSP16|MAP2K1|MAPK1
REACTOME_TRAFFICKING_OF_GLUR2_CONTAINING_AMPA_RECEPTORS	1.84E-01	5.63E-01	-0.7	-1.23	12569	17	AP2S1|PRKCB|PRKCA|NSF
REACTOME_VEGFR2_MEDIATED_CELL_PROLIFERATION	1.84E-01	5.63E-01	-0.69	-1.23	12595	19	ITPR1|ITPR2|PRKCB|PRKCA|AHCYL1|PDPK1|KRAS|VEGFA|NRAS|HRAS
REACTOME_TRANSCRIPTIONAL_REGULATION_OF_GRANULOPOIESIS	1.84E-01	5.63E-01	-0.63	-1.22	12927	31	IL6R|MYC|DEK|CBFB|CDK2|SPI1|CREB1|MYB|KLF5|CDK4
WANG_CLIM2_TARGETS_UP	1.85E-01	5.63E-01	-0.47	-1.14	15621	192	NEDD1|ARHGAP22|NNT|DDIT4|KANSL1|DNAJC10|CASK|SLC25A40|FSCN1|PAK2
PID_MET_PATHWAY	1.85E-01	5.63E-01	-0.54	-1.18	14060	77	GAB1|RAC1|EIF4EBP1|PAK1|PTPN2|RHOA|PIK3CA|PAK2|APC|MAP3K1
REACTOME_SIGNALING_BY_NTRKS	1.85E-01	5.63E-01	-0.5	-1.16	14891	124	MAPKAPK2|GAB1|FYN|MEF2A|RAC1|AP2S1|RALA|ID3|RHOA|BAX
REACTOME_TRANSCRIPTIONAL_REGULATION_BY_RUNX3	1.85E-01	5.63E-01	0.44	1.14	4076	95	UBA52|RPS27A|PSMA7|PSMD1|RUNX3|PSMB9|SMAD3|SEM1|MAML2|CCND1
REACTOME_SIGNALING_BY_NOTCH4	1.85E-01	5.63E-01	0.46	1.15	4338	80	UBA52|RPS27A|PSMA7|PSMD1|YWHAZ|PSMB9|SMAD3|SEM1|RBX1|MAML2
WP_BRAINDERIVED_NEUROTROPHIC_FACTOR_BDNF_SIGNALING_PATHWAY	1.85E-01	5.63E-01	-0.49	-1.16	15088	140	FYN|MEF2A|RAC1|EIF4EBP1|CYFIP1|JAK2|SORT1|VAV3|RACK1|PTK2B
WP_EICOSANOID_METABOLISM_VIA_CYCLO_OXYGENASES_COX	1.85E-01	5.63E-01	-0.66	-1.23	12846	24	PTGR1|AKR1B1|PPARD|PLA2G4A|ACOX1|ACAA1|PTGR2
JACKSON_DNMT1_TARGETS_DN	1.86E-01	5.63E-01	-0.69	-1.23	12739	18	GRB10|CENPA|SCD|JUP|DNMT1|U2AF2|POLD1
WEST_ADRENOCORTICAL_TUMOR_UP	1.86E-01	5.63E-01	-0.45	-1.13	16390	281	IARS1|EZH2|UBE2S|PCLAF|PBK|CEBPG|CENPF|RNGTT|ENO1|HMGB2
BIOCARTA_EICOSANOID_PATHWAY	1.86E-01	5.63E-01	-0.68	-1.23	12846	21	PLCB1|CYSLTR1|PLA2G4A|CYP2J2
REACTOME_BINDING_AND_UPTAKE_OF_LIGANDS_BY_SCAVENGER_RECEPTORS	1.86E-01	5.63E-01	0.57	1.21	5560	29	FTH1|HSP90B1|HSP90AA1|HSPH1|HYOU1|SCARB1
REACTOME_TRP_CHANNELS	1.86E-01	5.63E-01	-0.66	-1.23	12932	24	TRPM7
REACTOME_HDR_THROUGH_SINGLE_STRAND_ANNEALING_SSA_	1.86E-01	5.63E-01	-0.61	-1.21	13225	37	RAD50|RFC4|RPA1|TOPBP1|ATM|ATR|RBBP8|NBN|DNA2|RMI1
WP_MESODERMAL_COMMITMENT_PATHWAY	1.86E-01	5.63E-01	-0.5	-1.17	14837	118	MACF1|KDM6A|JAK2|CCDC88A|BHLHE40|C1QBP|BMPR1A|TET1|VAV3|NFE2L2
WP_ANGIOGENESIS	1.86E-01	5.63E-01	0.6	1.23	5710	23	MMP9|FLT1|SRC|PTK2|PLCG1
LOCKWOOD_AMPLIFIED_IN_LUNG_CANCER	1.87E-01	5.63E-01	-0.47	-1.14	15897	201	POLD4|DDIT3|TARS1|NAT10|ARHGAP5|DAP|PLD1|JTB|POLR2H|CERS2
LEE_LIVER_CANCER_E2F1_DN	1.87E-01	5.63E-01	-0.58	-1.2	13621	48	MAPKAPK2|GSTO1|ITPR1|REPS1|ELOVL5|ME1|CCDC90B|ACSL1|PXMP2|AASS
MADAN_DPPA4_TARGETS	1.87E-01	5.63E-01	-0.61	-1.21	13305	36	MYO1F|SERPINB6|AURKC|HCK|HOOK1
FISCHER_DIRECT_P53_TARGETS_META_ANALYSIS	1.87E-01	5.63E-01	-0.45	-1.13	16569	284	GBE1|COBLL1|TNFAIP8|NCEH1|BLOC1S2|USP15|CD82|BHLHE40|PSTPIP2|POLR2H
PID_FAK_PATHWAY	1.87E-01	5.63E-01	-0.56	-1.2	13838	57	ELMO1|DOCK1|FYN|RAC1|PAK1|ITGAV|RHOA|GIT2|ARHGAP26|PIK3CA
GOTZMANN_EPITHELIAL_TO_MESENCHYMAL_TRANSITION_UP	1.88E-01	5.63E-01	-0.56	-1.19	13965	61	CLU|MPDZ|CENPA|DCK|MKI67|ZFX|PPIC|INHBA|ACTA2|ITGB1
SHEN_SMARCA2_TARGETS_DN	1.88E-01	5.63E-01	-0.48	-1.14	15803	182	RUNX2|SLC24A2|CENPA|CD82|ADD2|NR6A1|CYTH4|PDPK1|TNFSF8|IKBKE
SU_THYMUS	1.88E-01	5.63E-01	-0.71	-1.23	12814	16	SLAMF1|PIK3CD|TRAF3IP3|IRF8|MYB
ICHIBA_GRAFT_VERSUS_HOST_DISEASE_35D_UP	1.88E-01	5.63E-01	0.43	1.13	3981	105	CD52|S100A4|BCL2A1|TMSB10|SNX10|SIRPA|S100A11|PSMB9|RBM3|STAT1
VANTVEER_BREAST_CANCER_ESR1_UP	1.88E-01	5.63E-01	-0.5	-1.16	15193	132	FUT8|EVL|RBM47|MYO5C|BHLHE40|TP53INP1|TMBIM6|PTP4A2|CERS2|VAV3
BRUINS_UVC_RESPONSE_VIA_TP53_GROUP_D	1.88E-01	5.63E-01	-0.47	-1.14	16114	216	SLIT2|CD48|LGALS3|PHGDH|CFAP126|CBX6|ITPR2|PPP1CB|LTBP1|CITED4
PID_FCER1_PATHWAY	1.88E-01	5.63E-01	-0.56	-1.2	13910	57	FYN|CBLB|WIPF1|HCLS1|PRKCB|LCP2|PIK3CA|PAK2|MAP3K1|MAPK8
REACTOME_ACTIVATION_OF_IRF3_IRF7_MEDIATED_BY_TBK1_IKK_EPSILON	1.88E-01	5.63E-01	0.65	1.25	5985	17	UBA52|RPS27A|UBC|IRF7|PTPN11
WP_PI3KAKT_SIGNALING_PATHWAY	1.88E-01	5.63E-01	-0.45	-1.13	16569	275	ITGA6|ATF4|IL6R|RAC1|CCND2|ITGB3|EIF4EBP1|JAK2|ITGB8|ITGB7
AMIT_EGF_RESPONSE_60_MCF10A	1.89E-01	5.63E-01	-0.61	-1.21	13500	37	DAPP1|IL6|BHLHE40|KLF7|TOMM22|GADD45A|MAGED2|PDLIM5|INHBA|EGR1
VIETOR_IFRD1_TARGETS	1.89E-01	5.63E-01	0.63	1.24	5954	19	RPS15A|UQCR10|SEM1|CTSZ|RPL22L1|RETREG1|TOMM7|ANP32E
WU_SILENCED_BY_METHYLATION_IN_BLADDER_CANCER	1.89E-01	5.63E-01	-0.59	-1.21	13596	43	JCHAIN|PROM1|CX3CR1|SLC4A4|FCGRT|ITGB2|ETV1
MACAEVA_PBMC_RESPONSE_TO_IR	1.89E-01	5.63E-01	-0.53	-1.18	14545	86	BLOC1S2|TP53INP1|ITPR2|CCNG1|BAX|GADD45A|TM7SF3|CPSF3|PPP4R3A|ISCU
BIOCARTA_RACCYCD_PATHWAY	1.89E-01	5.63E-01	-0.65	-1.22	13188	26	RAC1|PAK1|CDK6|RHOA|PIK3CA|PIK3R1|CDK2|RAF1|HRAS|MAPK1
REACTOME_PI3K_AKT_SIGNALING_IN_CANCER	1.89E-01	5.63E-01	-0.53	-1.17	14591	88	GAB1|FYN|RAC1|PIK3CD|PIK3CA|PIK3R1|MAPKAP1|VAV1|PDPK1|CREB1
REACTOME_TRANSCRIPTIONAL_REGULATION_OF_PLURIPOTENT_STEM_CELLS	1.89E-01	5.63E-01	-0.69	-1.23	12942	18	FOXP1|NR6A1
WP_BLADDER_CANCER	1.89E-01	5.63E-01	0.54	1.2	5498	35	MMP9|ARAF|CXCL8|RPS6KA5|CCND1|SRC|RB1|DAPK2|DAPK1
DITTMER_PTHLH_TARGETS_DN	1.90E-01	5.64E-01	-0.55	-1.19	14156	63	ITGA6|LRRFIP1|ARPC2|RRAS2|RAPGEF2|SNX13|GLS|ALDH7A1|RGS10|SPEN
VERRECCHIA_RESPONSE_TO_TGFB1_C5	1.90E-01	5.64E-01	-0.67	-1.22	13117	21	ITGB3|ITGB8|TNFRSF1A|CTNNB1|EFNA5|ILK|ITGA5|ITGA4|ARHGAP1
CROONQUIST_NRAS_VS_STROMAL_STIMULATION_UP	1.90E-01	5.64E-01	-0.61	-1.21	13558	37	CYBB|JCHAIN|RNASE6|ARHGAP5|CX3CR1|ETV1|SPI1|DUSP6|RAB4B|SNAP23
REACTOME_ACTIVATION_OF_BAD_AND_TRANSLOCATION_TO_MITOCHONDRIA_	1.90E-01	5.64E-01	0.67	1.26	6116	15	BCL2|YWHAZ|YWHAB|YWHAG|PPP3CC|AKT3
WP_PREIMPLANTATION_EMBRYO	1.90E-01	5.65E-01	0.54	1.2	5540	35	BATF3|HMGA1|ZFP36L2|HNRNPAB|GATA3|MXD1
YAO_TEMPORAL_RESPONSE_TO_PROGESTERONE_CLUSTER_11	1.91E-01	5.65E-01	0.44	1.13	4163	98	NOP56|PA2G4|HSPA5|HSP90B1|CSE1L|DDX21|TIMM8A|SRSF2|TSR1|SEC23B
IKEDA_MIR30_TARGETS_UP	1.91E-01	5.65E-01	-0.51	-1.16	15175	113	ELMO1|LARGE1|CPNE8|MYH10|CCND2|ATP2B1|SLC4A7|ARID4A|USP15|PPP1R12A
REACTOME_NOTCH3_INTRACELLULAR_DOMAIN_REGULATES_TRANSCRIPTION	1.91E-01	5.65E-01	0.6	1.22	5869	23	IKZF1|MAML2|STAT1|WWC1|MAML3|HEY2|NOTCH1|KAT2B
REACTOME_N_GLYCAN_ANTENNAE_ELONGATION_IN_THE_MEDIAL_TRANS_GOLGI	1.91E-01	5.65E-01	-0.66	-1.22	13198	23	B4GALT6|FUT8|MGAT5|ST6GAL1|MAN2A1|B4GALT1
WP_AMPACTIVATED_PROTEIN_KINASE_AMPK_SIGNALING	1.91E-01	5.65E-01	-0.55	-1.19	14291	64	PLCB1|EIF4EBP1|PRKACB|CAMKK2|CCNA2|PRKAA2|PIK3CD|PIK3CG|PIK3CA|CPT1A
TONKS_TARGETS_OF_RUNX1_RUNX1T1_FUSION_HSC_UP	1.92E-01	5.65E-01	-0.48	-1.15	15929	160	UCHL1|GBP2|TCF7L2|SPTBN1|SLC2A3|SEPTIN10|PDCD4|WSB1|SLC7A11|TGFBR2
ACEVEDO_LIVER_CANCER_WITH_H3K27ME3_DN	1.92E-01	5.65E-01	-0.51	-1.17	15052	101	GPC6|LGALS3|PHGDH|PLP2|PDE4DIP|LYST|CHD9|MBTPS2|RAPGEF4|SATB2
BONOME_OVARIAN_CANCER_SURVIVAL_SUBOPTIMAL_DEBULKING	1.92E-01	5.65E-01	-0.43	-1.11	17784	445	MYOF|PSD3|TAX1BP1|MAP3K5|SNX3|GALK1|DTNB|PCDH17|CBX6|CCPG1
GUILLAUMOND_KLF10_TARGETS_DN	1.92E-01	5.65E-01	-0.64	-1.22	13463	29	OGT|CHPT1|OSTC|TXNIP|RPL7L1|VMP1|AK3|DERL2|ELOVL5|RCAN1
KEGG_INOSITOL_PHOSPHATE_METABOLISM	1.92E-01	5.65E-01	-0.57	-1.2	14037	52	PLCB1|TPI1|ISYNA1|PIK3CD|PIK3CG|IPMK|PIK3CA|INPP5B|SYNJ1|PIK3C3
REACTOME_COLLAGEN_FORMATION	1.92E-01	5.65E-01	-0.54	-1.18	14601	77	ITGA6|PLOD2|P4HB
REACTOME_DOWNSTREAM_SIGNALING_OF_ACTIVATED_FGFR4	1.92E-01	5.65E-01	-0.67	-1.22	13241	22	GAB1|PIK3CA|PIK3R1|KRAS|NRAS|HRAS|SOS1
REACTOME_REGULATION_OF_MECP2_EXPRESSION_AND_ACTIVITY	1.92E-01	5.65E-01	-0.63	-1.22	13500	30	TBL1XR1|AGO3|HDAC2|NCOR1|HDAC1|AURKB|TNRC6A|TNRC6B|CREB1|CAMK2G
GAZDA_DIAMOND_BLACKFAN_ANEMIA_ERYTHROID_DN	1.93E-01	5.66E-01	-0.44	-1.11	17594	385	MAPKAPK2|DOCK1|PSPH|DDIT3|CAPN3|RAPGEF2|SPTBN1|PSIP1|TAX1BP1|CEBPG
XU_HGF_SIGNALING_NOT_VIA_AKT1_48HR_UP	1.93E-01	5.66E-01	-0.63	-1.21	13618	31	FYN|ASNS|MACF1|SLC4A7|PCK2|CARS1|GRK5|UPP1|ECE1
REACTOME_NEGATIVE_REGULATION_OF_MET_ACTIVITY	1.93E-01	5.66E-01	0.61	1.23	5988	21	UBA52|RPS27A|SH3KBP1|PTPRJ|UBC|STAM|PTPN1
REACTOME_NR1H3_NR1H2_REGULATE_GENE_EXPRESSION_LINKED_TO_CHOLESTEROL_TRANSPORT_AND_EFFLUX	1.93E-01	5.66E-01	-0.62	-1.21	13641	32	TBL1XR1|KDM4A|AGO3|NCOR1|TNRC6A|KDM3A|TNRC6B|EEPD1|NR1H2
LINDGREN_BLADDER_CANCER_CLUSTER_2A_DN	1.94E-01	5.66E-01	-0.5	-1.16	15502	119	CYBB|MBNL1|SET|JADE1|IARS1|MAP3K20|ZFAND5|PSIP1|RIC1|CLIC4
LI_CISPLATIN_RESISTANCE_DN	1.94E-01	5.66E-01	0.61	1.23	6023	21	MARCKS|SKAP1|JAG1
STOSSI_RESPONSE_TO_ESTRADIOL	1.94E-01	5.66E-01	-0.61	-1.21	13778	35	ITGA6|OPHN1|RALA|GRK5|PLA2G4A|SKIL
FIGUEROA_AML_METHYLATION_CLUSTER_1_UP	1.94E-01	5.66E-01	-0.52	-1.17	15169	96	CD9|MSRB3|JAKMIP2|PABPN1|SORL1|CHCHD2|GTF2A1|ADGRG6|HNRNPR|IPO8
ZWANG_CLASS_1_TRANSIENTLY_INDUCED_BY_EGF	1.94E-01	5.66E-01	-0.44	-1.11	17849	429	ARAP2|LRRFIP1|SLC38A2|CPNE8|IL6R|ZFAND5|CBLB|FAM126A|CEBPG|SEPTIN10
KEGG_NEUROTROPHIN_SIGNALING_PATHWAY	1.94E-01	5.66E-01	-0.5	-1.16	15519	120	MAPKAPK2|GAB1|ATF4|RAC1|MAP3K5|RPS6KA6|SORT1|CSK|SOS2|RHOA
REACTOME_INSERTION_OF_TAIL_ANCHORED_PROTEINS_INTO_THE_ENDOPLASMIC_RETICULUM_MEMBRANE	1.94E-01	5.66E-01	0.61	1.23	6022	21	SEC61B|SEC61G|GET3|APP|SGTA|CYB5A|PRNP|UBE2J2|GET4
WP_PRIMARY_FOCAL_SEGMENTAL_GLOMERULOSCLEROSIS_FSGS	1.94E-01	5.66E-01	-0.56	-1.19	14457	61	FYN|ITGB3|MYO1E|UTRN|MKI67|ITGAV|YWHAQ|ACTN4|LRP5|CD2AP
PAL_PRMT5_TARGETS_UP	1.95E-01	5.67E-01	-0.47	-1.14	16492	192	SET|EVL|PCLAF|PSIP1|CAPG|HMGB2|GTF2I|ANP32B|UHRF1|MKI67
LEE_NAIVE_T_LYMPHOCYTE	1.95E-01	5.67E-01	-0.7	-1.22	13301	17	IL6R|UPP1|TAGAP|PCED1B|RAB30|LDLRAP1
PID_ECADHERIN_KERATINOCYTE_PATHWAY	1.95E-01	5.67E-01	-0.68	-1.22	13392	20	FYN|RAC1|CTNND1|RHOA|PIK3CA|PIK3R1|JUP|CTNNB1
SUNG_METASTASIS_STROMA_UP	1.96E-01	5.70E-01	-0.52	-1.17	15328	96	FABP5|TKT|PSD3|PLOD2|LMO4|TUSC3|BNIP3L|ETV5|CTDSP2|VMP1
FIGUEROA_AML_METHYLATION_CLUSTER_5_DN	1.96E-01	5.70E-01	-0.63	-1.21	13796	30	CD48|CBX6|EFHD2|GHITM|ITGB2|RAPGEF1
REACTOME_PRC2_METHYLATES_HISTONES_AND_DNA	1.96E-01	5.70E-01	-0.7	-1.22	13343	16	EZH2|MTF2|SUZ12|AEBP2|DNMT1|PHF19|DNMT3A|EED
DIRMEIER_LMP1_RESPONSE_EARLY	1.97E-01	5.71E-01	0.48	1.15	5043	61	FTH1|RPS16|BCL2A1|RPS10|HMGCS1|GPR183|INSIG1|RPS9|ICAM1|TNF
KANG_FLUOROURACIL_RESISTANCE_UP	1.97E-01	5.71E-01	-0.7	-1.22	13410	17	CLU|SRI|DGUOK|DDB2|BTG3|OSBPL3
BRUINS_UVC_RESPONSE_EARLY_LATE	1.97E-01	5.71E-01	-0.45	-1.12	17332	273	HDAC9|ANKRD11|RRAS2|SMC3|OSBPL6|GPCPD1|SMC6|ETV5|ATG3|CD84
WP_HIPPOMERLIN_SIGNALING_DYSREGULATION	1.97E-01	5.71E-01	-0.51	-1.16	15574	107	ITGA6|ITGB3|PRKACB|PAK1|ITGB8|ITGB7|PPP1R12A|MYC|PPP1CB|ITGAV
GOZGIT_ESR1_TARGETS_UP	1.98E-01	5.72E-01	-0.5	-1.15	15879	121	FYN|TCF7L2|DOCK10|TNFAIP8|CEP170|SUB1|PLD1|XDH|ACSF2|PTPN2
DARWICHE_PAPILLOMA_RISK_HIGH_UP	1.98E-01	5.72E-01	0.42	1.12	3979	119	BATF3|TXN|DNAJC1|RPL39|DYNLL1|S100A11|NCL|UBE2C|TP73|PDCD5
LINDSTEDT_DENDRITIC_CELL_MATURATION_B	1.98E-01	5.72E-01	0.51	1.17	5481	45	MARCKS|LYN|ID2|IL2RA|BTG1|STK4|LAMP3|REL|HIVEP1|USP12
REACTOME_TRANSPORT_OF_THE_SLBP_DEPENDANT_MATURE_MRNA	1.98E-01	5.72E-01	-0.62	-1.21	13979	33	SEH1L|NUP205|NUP37|SLBP|NDC1|NUP210|NUP54|NUP107|NUP85|NUP43
REACTOME_RAB_GERANYLGERANYLATION	1.98E-01	5.72E-01	-0.55	-1.18	14801	63	RAB32|PTP4A2|CHM|RAB11A|RAB6A|RAB10|RAB31|RAB27A|RAB21|RAB24
MCBRYAN_PUBERTAL_BREAST_5_6WK_DN	1.99E-01	5.74E-01	-0.5	-1.16	15871	117	IL6R|ATP8A1|CCND2|OGT|CUX1|WNK1|CRIM1|LASP1|LPGAT1|SMC6
IVANOVA_HEMATOPOIESIS_STEM_CELL	2.00E-01	5.75E-01	-0.48	-1.14	16615	166	SLIT2|JADE1|CCAR1|PRKACB|COBLL1|LAPTM4B|SMARCA2|DDIT4|PAIP1|PTGR1
REACTOME_DEUBIQUITINATION	2.00E-01	5.77E-01	-0.46	-1.13	17350	239	UCHL1|ACTB|UBB|VDAC2|USP24|OGT|BIRC2|SNX3|USP15|CYLD
HAHTOLA_MYCOSIS_FUNGOIDES_SKIN_UP	2.01E-01	5.77E-01	0.4	1.1	3479	157	CD52|RPS21|RPL23|TCF4|MARCKS|NUDT1|TOX|YWHAZ|SRRM1|SNCA
HEIDENBLAD_AMPLICON_8Q24_UP	2.01E-01	5.77E-01	-0.61	-1.2	14245	35	MYO6|LONP1|PDK1|SLC16A1|TMEM38B|UBE2R2|GTF2H2|CDC25C|SLC36A4|MED6
KIM_ALL_DISORDERS_CALB1_CORR_DN	2.01E-01	5.78E-01	0.61	1.22	6307	20	S100A4|CD40|GADD45B|DAPK2|PXN
KEGG_TASTE_TRANSDUCTION	2.01E-01	5.77E-01	-0.67	-1.22	13790	20	PRKACB|GNB1|ADCY4
MORI_IMMATURE_B_LYMPHOCYTE_DN	2.02E-01	5.78E-01	-0.52	-1.17	15556	84	EZH2|CENPA|LMNB1|HMGB2|DCK|PCK2|MKI67|SMC2|TOP2A|CCNB2
LIANG_SILENCED_BY_METHYLATION_2	2.02E-01	5.78E-01	0.54	1.18	5865	35	MX1|S100A4|IFI6|MX2|STAT1|ICAM1|IRF7|CXCL2|IFI44L|IFI44
CHIANG_LIVER_CANCER_SUBCLASS_POLYSOMY7_DN	2.02E-01	5.78E-01	-0.66	-1.21	13962	23	PLOD2|SERPINB1|SLC38A1|PAG1|CERS6|RCN1|SLC16A7|RHOBTB1
BAE_BRCA1_TARGETS_UP	2.02E-01	5.78E-01	-0.55	-1.18	15098	64	ANXA1|LGALS3|ATF4|TAX1BP1|SAT1|PRDX2|AARS1|MGST1|GTF2A2|LAMP2
REACTOME_DOWNSTREAM_SIGNALING_OF_ACTIVATED_FGFR3	2.02E-01	5.78E-01	-0.67	-1.22	13931	21	GAB1|PIK3CA|PIK3R1|KRAS|NRAS|HRAS|SOS1
WP_ECTODERM_DIFFERENTIATION	2.02E-01	5.78E-01	-0.5	-1.16	15988	111	NLGN1|FYN|OGT|HMGB2|SERPINB6|GRAMD1B|BMPR1A|MYC|NARS2|PPARD
WP_3Q29_COPY_NUMBER_VARIATION_SYNDROME	2.02E-01	5.78E-01	-0.55	-1.18	15124	66	FYN|DYNLT3|MYC|WWOX|FBXW7|RABL2B|PAK2|ATM|RNF168|MYCBP2
CREIGHTON_ENDOCRINE_THERAPY_RESISTANCE_2	2.03E-01	5.79E-01	-0.44	-1.11	18449	375	MYH10|PSIP1|CFAP126|TRIM24|HERC2|CFAP36|CEP78|SRGAP3|PCM1|SPATS2
WP_PI3KAKTMTOR_VITD3_SIGNALLING	2.03E-01	5.79E-01	-0.67	-1.22	13988	21	SLC2A3|MYC|LDHA|PRKAA2|PIK3CA|PDHA1|PFKFB4
ZHAN_MULTIPLE_MYELOMA_PR_UP	2.04E-01	5.82E-01	-0.59	-1.19	14680	42	EZH2|PCLAF|NUF2|RFC4|TOP2A|CCNB2|BUB1B|TTK|ZWILCH|NUSAP1
LEE_AGING_CEREBELLUM_DN	2.04E-01	5.81E-01	-0.55	-1.18	15125	59	MEF2A|GALK1|CARS1|WWOX|TAOK3|FSCN1|PRDM5|XIAP|DPYSL2|SLC6A15
KEGG_NATURAL_KILLER_CELL_MEDIATED_CYTOTOXICITY	2.04E-01	5.82E-01	-0.52	-1.17	15695	83	CD48|FYN|RAC1|PAK1|VAV3|PRKCB|CD244|SOS2|PRKCA|PTK2B
REACTOME_DAG_AND_IP3_SIGNALING	2.04E-01	5.81E-01	-0.6	-1.2	14525	37	NBEA|ITPR1|PRKACB|CAMKK2|ADCY7|ITPR2|PRKCA|AHCYL1|CREB1|PRKAR2A
LU_AGING_BRAIN_DN	2.05E-01	5.82E-01	-0.49	-1.15	16569	132	NECTIN3|UBE2S|ATP8A1|RBP4|OGT|TOP2B|PAK1|SMARCA2|SARS1|ATP6V1A
AMBROSINI_FLAVOPIRIDOL_TREATMENT_TP53	2.05E-01	5.82E-01	-0.51	-1.16	15979	95	SLIT2|SEPTIN10|HELZ|ITPR2|ZNF532|GTF2A1|ADD3|CPT1A|CDK2|EI24
WANG_CLASSIC_ADIPOGENIC_TARGETS_OF_PPARG	2.05E-01	5.82E-01	-0.67	-1.21	14158	21	FABP5|MGST1
KEGG_BETA_ALANINE_METABOLISM	2.05E-01	5.82E-01	-0.68	-1.21	14018	19	ALDH7A1|ECHS1|HIBCH|ALDH2|ALDH9A1|MLYCD|SMS|EHHADH
REACTOME_SEALING_OF_THE_NUCLEAR_ENVELOPE_NE_BY_ESCRT_III	2.05E-01	5.82E-01	0.57	1.2	6180	27	TUBA1B|TUBA1A|TUBB3|TUBA4A|CHMP4B|CHMP6
WP_AMPLIFICATION_AND_EXPANSION_OF_ONCOGENIC_PATHWAYS_AS_METASTATIC_TRAITS	2.05E-01	5.82E-01	-0.71	-1.22	13874	15	TCF7L2|PIK3CG|VEGFA|CXCR4
WP_NETRINUNC5B_SIGNALING_PATHWAY	2.05E-01	5.82E-01	-0.58	-1.19	14919	47	FYN|RAC1|INPP5D|RHOA|PRKCA|PTK2B|PIK3CA|CIP2A|CASP3|RAF1
HERNANDEZ_MITOTIC_ARREST_BY_DOCETAXEL_1_DN	2.06E-01	5.84E-01	-0.62	-1.2	14511	31	PLOD2|ADGRL2|GBE1|CAPG|CDK2|DPYSL2|CDK1|MAN1A1
YORDY_RECIPROCAL_REGULATION_BY_ETS1_AND_SP100_DN	2.07E-01	5.84E-01	0.48	1.15	5484	54	HSPA8|LMO7|FLT3|CACYBP|FKBP4|HSPH1|PHYH|IRF9|AHSA1
DAZARD_RESPONSE_TO_UV_SCC_DN	2.07E-01	5.85E-01	-0.5	-1.15	16379	106	RAPGEF2|CENPA|TNFAIP8|NAV3|TIPARP|WSB1|BAZ2B|DDIT4|MYC|PHC2
MIKKELSEN_IPS_ICP_WITH_H3K27ME3	2.07E-01	5.85E-01	0.56	1.19	6184	29	BATF|PAX5|TNF|CD72
REACTOME_PRE_NOTCH_EXPRESSION_AND_PROCESSING	2.07E-01	5.84E-01	-0.57	-1.18	15142	52	ST3GAL6|SEL1L|NOTCH2|B4GALT1|ST3GAL3|AGO3|TMED2|RAB6A|TNRC6A|ATP2A2
REACTOME_RAS_ACTIVATION_UPON_CA2_INFLUX_THROUGH_NMDA_RECEPTOR	2.07E-01	5.85E-01	-0.68	-1.21	14156	18	DLG1|KRAS|CAMK2G|NRAS|HRAS
REACTOME_TRANSPORT_TO_THE_GOLGI_AND_SUBSEQUENT_MODIFICATION	2.07E-01	5.84E-01	-0.47	-1.13	17259	170	B4GALT6|FUT8|CTSC|SPTBN1|MCFD2|MGAT5|TRAPPC3|ST6GAL1|CAPZA1|MAN2A1
WP_SIGNALING_PATHWAYS_IN_GLIOBLASTOMA	2.07E-01	5.84E-01	-0.53	-1.17	15747	78	GAB1|CCND2|PRKCH|CDK6|PRKCB|NF1|PRKCA|PIK3CD|PIK3CG|PIK3CA
ODONNELL_TARGETS_OF_MYC_AND_TFRC_DN	2.08E-01	5.86E-01	-0.59	-1.19	14946	42	CENPF|TOP2A|CCNA2|G3BP1|BUB1B|AURKB|HELLS|CDC20|DEPDC1|SCD
MARKS_HDAC_TARGETS_UP	2.08E-01	5.85E-01	0.6	1.21	6447	21	TXN|GLRX|BCL2L11|FAS|DFFA|CASP8|GADD45B
MARIADASON_RESPONSE_TO_CURCUMIN_SULINDAC_5	2.08E-01	5.86E-01	-0.67	-1.21	14375	21	ATF4|TARS1|XPOT|STC2|MBTD1|ACADS|MLH1|ME1|IFIT1
HELLER_HDAC_TARGETS_DN	2.08E-01	5.85E-01	-0.45	-1.12	18169	262	FABP5|PSAT1|CD48|SET|LAPTM5|PSPH|ATF4|DDIT3|GSTO1|IL6R
KEGG_PEROXISOME	2.08E-01	5.86E-01	-0.53	-1.17	15826	74	SOD1|XDH|SCP2|GSTK1|MPV17|AGPS|ECH1|HSD17B4|PRDX5|ACOX1
REACTOME_EGFR_DOWNREGULATION	2.09E-01	5.86E-01	0.55	1.19	6218	30	UBA52|RPS27A|SH3KBP1|UBC|CDC42|STAM
REACTOME_PROSTACYCLIN_SIGNALLING_THROUGH_PROSTACYCLIN_RECEPTOR	2.09E-01	5.86E-01	0.66	1.23	6713	15	GNG5|GNG2|GNG10|GNAS|GNB2|GNG7
REACTOME_SIALIC_ACID_METABOLISM	2.09E-01	5.86E-01	-0.63	-1.2	14610	28	CMAS|ST3GAL6|ST6GAL1|ST3GAL3|ST3GAL2|ST3GAL4|GLB1|SLC17A5|GNE|ST6GALNAC4
REACTOME_CELL_CELL_JUNCTION_ORGANIZATION	2.09E-01	5.86E-01	-0.57	-1.18	15276	52	NECTIN3|ACTB|CTNND1|PRKCI|JUP|CTNNB1|CADM1|AFDN|MPP5|F11R
GRAHAM_CML_QUIESCENT_VS_CML_DIVIDING_UP	2.10E-01	5.87E-01	0.65	1.23	6692	16	ANXA5|CXCL8|CXCL2|IL1B
PETRETTO_CARDIAC_HYPERTROPHY	2.10E-01	5.87E-01	-0.62	-1.2	14762	31	ANXA1|ACTB|ST3GAL6|CRIM1|ACTA2|ANXA4|DDX3X
FERRANDO_T_ALL_WITH_MLL_ENL_FUSION_UP	2.10E-01	5.87E-01	0.45	1.13	5049	74	TCF4|VIM|DSTN|IKZF1|SSR4|TUBA1A|PTPN6|BMI1|BTG1|TIAM1
CHUNG_BLISTER_CYTOTOXICITY_DN	2.10E-01	5.87E-01	-0.59	-1.19	15102	41	GRB10|FOXP1|NIN|MTPN|BIN2|STK26|FBXO38|PRKCB|RBL2|ADD3
THUM_MIR21_TARGETS_HEART_DISEASE_UP	2.10E-01	5.87E-01	-0.7	-1.21	14275	16	RCAN1|LUM
KEGG_LONG_TERM_POTENTIATION	2.10E-01	5.87E-01	-0.55	-1.18	15600	60	ATF4|PLCB1|ITPR1|PRKACB|RPS6KA6|PPP1R12A|ITPR2|PPP1CB|PRKCB|PRKCA
REACTOME_REGULATION_OF_RAS_BY_GAPS	2.10E-01	5.87E-01	0.46	1.14	5239	67	UBA52|RPS27A|PSMA7|PSMD1|PSMB9|SEM1|RBX1|UBC|RASAL2|RASA1
REACTOME_GROWTH_HORMONE_RECEPTOR_SIGNALING	2.10E-01	5.87E-01	0.61	1.21	6567	20	LYN|PTPN6|STAT1|STAT3|PTPN1|STAT5A|SOCS2
GAUSSMANN_MLL_AF4_FUSION_TARGETS_A_DN	2.11E-01	5.89E-01	-0.53	-1.16	16092	76	SLC2A3|LCP1|PPM1L|VAV3|PYCR1|MYO1D|ATF3|AGMO|CXADR|PDE4B
REACTOME_GLYCOGEN_BREAKDOWN_GLYCOGENOLYSIS_	2.11E-01	5.89E-01	-0.7	-1.21	14338	15	PYGL|PHKB|PGM2|AGL
PICCALUGA_ANGIOIMMUNOBLASTIC_LYMPHOMA_DN	2.12E-01	5.90E-01	-0.49	-1.14	17058	124	FOXP1|ZFAND5|SLC2A3|TIPARP|WIPF1|EIF4G3|PTP4A2|EIF1|CHD1|FBXW7
FRASOR_TAMOXIFEN_RESPONSE_UP	2.12E-01	5.90E-01	-0.57	-1.18	15426	47	NIBAN1|GBE1|LASP1|FARP1|BHLHE40|PRPS1|LTBP1|TASOR|ETNK1|IL13RA1
DARWICHE_PAPILLOMA_RISK_HIGH_DN	2.12E-01	5.89E-01	-0.48	-1.14	17401	149	SWAP70|ASNS|ITPR1|SOD1|GTF2I|NUF2|RTRAF|CX3CR1|PACSIN2|GABARAPL2
JAZAG_TGFB1_SIGNALING_UP	2.12E-01	5.89E-01	-0.51	-1.16	16439	91	ITGB7|PRDX2|KIF4A|CCPG1|SUPT16H|CNIH1|CELF2|BUD31|YAF2|PIGN
BHATI_G2M_ARREST_BY_2METHOXYESTRADIOL_UP	2.12E-01	5.89E-01	-0.51	-1.15	16589	99	ANXA1|PBK|NUF2|SCLY|PHIP|SNRPA1|HCK|CDC20|BUB1|EGR1
FLECHNER_PBL_KIDNEY_TRANSPLANT_REJECTED_VS_OK_DN	2.13E-01	5.91E-01	0.49	1.15	5779	49	FTH1|RPL28|RPL11|RPS2|STK38|EIF3K|RALBP1|SRSF3|HSPA9|TXNL4A
PAPASPYRIDONOS_UNSTABLE_ATEROSCLEROTIC_PLAQUE_UP	2.14E-01	5.91E-01	-0.57	-1.18	15588	49	SAT1|ATP2B1|CD84|SRGN|GRN|NCKAP1L|RAPGEF1|RPN2|GLUL|TRAM1
QI_PLASMACYTOMA_UP	2.14E-01	5.91E-01	-0.46	-1.12	18399	224	ITGA6|SLAMF1|CD37|SWAP70|ARAP2|DAPP1|LRRFIP1|GBP2|RRAS2|ITGB3
CHIANG_LIVER_CANCER_SUBCLASS_UNANNOTATED_DN	2.14E-01	5.91E-01	-0.47	-1.13	17988	184	PGK1|CMAS|PBK|GTF2I|CIAO2A|RFC4|C1QBP|CCNB2|PRPS1|RNASEH2A
PID_AVB3_INTEGRIN_PATHWAY	2.14E-01	5.91E-01	-0.54	-1.17	16157	69	RAC1|ITGB3|EDIL3|TGFBR2|VAV3|ITGAV|RHOA|PTK2B|PIK3CA|PIK3R1
REACTOME_MAP3K8_TPL2_DEPENDENT_MAPK1_3_ACTIVATION	2.14E-01	5.91E-01	0.64	1.22	6836	16	UBA52|RPS27A|UBC|TNIP2|MAP3K8
REACTOME_LAGGING_STRAND_SYNTHESIS	2.14E-01	5.91E-01	-0.67	-1.21	14680	20	POLD4|RFC4|POLA1|RPA1|PRIM2|DNA2|RFC1|RFC2|POLD1|RFC5
WP_CONSTITUTIVE_ANDROSTANE_RECEPTOR_PATHWAY	2.14E-01	5.91E-01	0.58	1.19	6553	24	HSP90AA1|NCOA6|ALAS1|NCOA2|RXRA|SMC1A
WP_LIPID_METABOLISM_PATHWAY	2.14E-01	5.91E-01	0.57	1.19	6495	26	PRKAR2B|PRKAG2|ACSS2|FASN|ACACA|AKT3|ACLY
WP_GLYCOSYLATION_AND_RELATED_CONGENITAL_DEFECTS	2.14E-01	5.91E-01	-0.65	-1.2	14847	23	MAGT1|TUSC3|B4GALT1|ALG6|ALG14|ALG12|DPAGT1|MGAT2|PMM2|SRD5A3
TONKS_TARGETS_OF_RUNX1_RUNX1T1_FUSION_MONOCYTE_DN	2.15E-01	5.91E-01	-0.57	-1.18	15591	47	ITGB7|UTRN|SMARCA2|SLC38A1|HNRNPH1|ROCK2|CD46|MAP3K2|MDM4|UGCG
TIEN_INTESTINE_PROBIOTICS_24HR_DN	2.15E-01	5.91E-01	0.39	1.08	3247	198	FTH1|RPS23|HSPA8|RPL34|RPL23|RPS14|RPS19|RPS18|RPS24|RPL27A
RIZ_ERYTHROID_DIFFERENTIATION	2.15E-01	5.91E-01	-0.53	-1.16	16340	74	EZH2|CENPA|HMGB2|KIF4A|UHRF1|TOP2A|ETAA1|SP3|POLA1|CTCF
BURTON_ADIPOGENESIS_11	2.15E-01	5.91E-01	-0.57	-1.18	15665	49	DDIT3|PNRC2|TOP2B|ARHGAP5|SMARCA2|CCDC88A|RNF13|ZNF644|PBRM1|GADD45A
ZHAN_MULTIPLE_MYELOMA_CD1_DN	2.15E-01	5.91E-01	-0.58	-1.18	15413	42	FUT8|ST6GAL1|NOTCH2|UNC93B1|PRKD3|CD46|CPEB4|MINDY2|CCDC125|GRAMD2B
KEGG_GALACTOSE_METABOLISM	2.15E-01	5.91E-01	-0.65	-1.2	14942	24	GALK1|B4GALT1|GANC|PGM2|AKR1B1|PFKL|UGP2|GALK2|GLB1|PGM1
REACTOME_SIGNALING_BY_NTRK2_TRKB_	2.15E-01	5.91E-01	-0.65	-1.2	14937	24	GAB1|FYN|RAC1|PIK3CA|PIK3R1|DOCK3|KRAS|NRAS|HRAS|CDK5
WP_NEOVASCULARISATION_PROCESSES	2.15E-01	5.91E-01	0.53	1.17	6275	34	MMP9|SMAD3|REL|NOTCH1
DAVICIONI_MOLECULAR_ARMS_VS_ERMS_DN	2.16E-01	5.91E-01	-0.48	-1.13	17796	156	FABP5|NIBAN1|PSD3|SLC1A5|EIF4EBP1|NAV3|RAB32|RBMS3|REEP4|WLS
MAYBURD_RESPONSE_TO_L663536_UP	2.16E-01	5.91E-01	-0.65	-1.2	14971	24	GARS1|SLC38A2|SLC7A11|YARS1|SLC1A4|ARHGAP26|EIF2AK3|ASXL2|HNRNPUL1|WDR19
CREIGHTON_AKT1_SIGNALING_VIA_MTOR_DN	2.16E-01	5.92E-01	-0.65	-1.2	14983	23	MIF|GPI|ATP6V0B|PPP4C|ALDOA|PFKL
SHIPP_DLBCL_VS_FOLLICULAR_LYMPHOMA_UP	2.16E-01	5.92E-01	-0.58	-1.18	15623	45	MIF|LGALS3|SLC1A5|ENO1|CENPA|SAT1|PGAM1|LDHA|P4HB|ALDOA
DESERT_PERIPORTAL_HEPATOCELLULAR_CARCINOMA_SUBCLASS_UP	2.16E-01	5.91E-01	-0.5	-1.14	17158	115	CTH|PCK2|BDH2|CBS|PRPS1|SORL1|GADD45A|RIDA|DHRS1|CPEB3
KIM_LRRC3B_TARGETS	2.18E-01	5.95E-01	0.62	1.21	6873	18	FTH1|ISG15|CD74|IFI44|CCL5
MILI_PSEUDOPODIA_CHEMOTAXIS_UP	2.18E-01	5.95E-01	-0.52	-1.16	16677	79	SH3BGRL|ANKRD11|CCND2|DYNLT3|MTPN|EIF3E|ANP32B|MFF|PKP4|SEPTIN7
BIOCARTA_EIF_PATHWAY	2.18E-01	5.95E-01	-0.69	-1.21	14882	16	EIF2S3|EIF4G3|EIF1|EIF4G2|EIF5|EIF4A2|EIF3A
BIOCARTA_PITX2_PATHWAY	2.18E-01	5.95E-01	-0.7	-1.21	14774	15	HDAC1|APC|CTNNB1|TRRAP|CREBBP|LDB1
REACTOME_SYNTHESIS_OF_IP3_AND_IP4_IN_THE_CYTOSOL	2.18E-01	5.95E-01	-0.65	-1.2	15091	23	PLCB1|INPP5D|PLD4|INPP5B|SYNJ1|PTEN|PLCB4|ITPK1|PLCB2|OCRL
REACTOME_NRAGE_SIGNALS_DEATH_THROUGH_JNK	2.18E-01	5.95E-01	-0.56	-1.17	16007	54	FGD4|RAC1|ABR|ARHGEF6|VAV3|PREX1|SOS2|ECT2|MAPK8|VAV1
REACTOME_GLUCAGON_TYPE_LIGAND_RECEPTORS	2.18E-01	5.95E-01	0.6	1.2	6829	20	GNG5|GNG2|GNG10|GNAS|GNB2|GNG7
REACTOME_RUNX1_INTERACTS_WITH_CO_FACTORS_WHOSE_PRECISE_EFFECT_ON_RUNX1_TARGETS_IS_NOT_KNOWN	2.18E-01	5.95E-01	-0.6	-1.19	15565	37	AUTS2|SMARCC1|SMARCA2|CBX6|PHC2|PBRM1|ARID1B|CBFB|PHC3|YAF2
KERLEY_RESPONSE_TO_CISPLATIN_UP	2.19E-01	5.95E-01	-0.6	-1.19	15644	37	ANXA1|INPP5D|DDIT4|ISYNA1|GADD45A|DDB2|ACTA2|SERPINE1|ANXA4|IER3
SAGIV_CD24_TARGETS_DN	2.19E-01	5.95E-01	0.51	1.16	6215	40	EMP3|CXCL8|ICAM1|ISG20|PLAU|UROD|CDKN1A
KANG_GLIS3_TARGETS	2.19E-01	5.95E-01	-0.69	-1.21	14965	17	RBP4
REACTOME_RUNX1_REGULATES_TRANSCRIPTION_OF_GENES_INVOLVED_IN_DIFFERENTIATION_OF_HSCS	2.19E-01	5.95E-01	0.45	1.12	5313	72	UBA52|RPS27A|PSMA7|PSMD1|PSMB9|SEM1|TP73|UBC|PSMF1|PSME1
WP_GABA_RECEPTOR_SIGNALING	2.19E-01	5.95E-01	-0.66	-1.2	15068	21	GPHN|AP2S1|ALDH9A1|GABRB1|GABRA2|GABRB2|AP2B1
HATADA_METHYLATED_IN_LUNG_CANCER_DN	2.20E-01	5.95E-01	0.63	1.21	7008	17	DLGAP4|IGFLR1|JAK3|FAM222B
COLIN_PILOCYTIC_ASTROCYTOMA_VS_GLIOBLASTOMA_UP	2.20E-01	5.95E-01	0.55	1.18	6599	28	FTH1|TNFRSF21|RASSF2
VERHAAK_GLIOBLASTOMA_NEURAL	2.20E-01	5.95E-01	-0.5	-1.14	17424	110	DHRS9|ATP5PB|BASP1|EDIL3|ORC4|GABARAPL2|EVI2A|PPP2R5A|PARP8|SLC16A7
BIOCARTA_CXCR4_PATHWAY	2.20E-01	5.95E-01	-0.68	-1.2	15061	18	PRKCB|PRKCA|PTK2B|PIK3CA|PIK3R1|RAF1|CXCR4|MAP2K1|HRAS|MAPK1
KEGG_GLYCEROPHOSPHOLIPID_METABOLISM	2.20E-01	5.95E-01	-0.54	-1.16	16559	68	GPD2|PLD1|LPGAT1|CHPT1|AGPAT1|ETNK1|DGKI|PLA2G4A|PLA2G12A|MBOAT1
PID_NFKAPPAB_CANONICAL_PATHWAY	2.20E-01	5.95E-01	-0.65	-1.2	15192	22	BIRC2|CYLD|PRKCA|ATM|TNFRSF1A|UBE2D3|XPO1|BCL10|NOD2|RIPK2
REACTOME_CONSTITUTIVE_SIGNALING_BY_ABERRANT_PI3K_IN_CANCER	2.20E-01	5.95E-01	-0.54	-1.17	16374	62	GAB1|FYN|RAC1|PIK3CD|PIK3CA|PIK3R1|VAV1|PIK3R3
REACTOME_WNT5A_DEPENDENT_INTERNALIZATION_OF_FZD4	2.20E-01	5.95E-01	-0.7	-1.21	14901	15	AP2S1|PRKCB|PRKCA|CLTA|CLTB|CLTC
MEBARKI_HCC_PROGENITOR_WNT_UP_CTNNB1_DEPENDENT	2.21E-01	5.96E-01	0.46	1.13	5558	65	IL1R1|GCNT1|PRAG1|NREP|IGF2BP3|P4HA2|TPM4|RGCC
REACTOME_EPH_EPHRIN_SIGNALING	2.21E-01	5.96E-01	-0.52	-1.15	17072	87	ARPC5|ACTB|ARPC2|FYN|MYH10|RAC1|PAK1|ACTR3|VAV3|AP2S1
REACTOME_PKMTS_METHYLATE_HISTONE_LYSINES	2.21E-01	5.96E-01	-0.58	-1.18	15917	43	EZH2|ATF7IP|ASH1L|NSD3|SUZ12|SETD2|AEBP2|SMYD2|NSD1|NSD2
MULLIGHAN_MLL_SIGNATURE_1_UP	2.22E-01	5.97E-01	-0.44	-1.1	20019	343	MBNL1|LAPTM5|POLD4|ARPC2|CYBA|IL6R|MYO1F|ATP6V0E1|CEBPG|ENO1
KIM_WT1_TARGETS_12HR_UP	2.22E-01	5.97E-01	-0.48	-1.13	18062	139	GRB10|MYOF|PSD3|OXR1|ATP1B1|TLN2|PRKCH|SEPTIN9|DDIT4|CASK
SESTO_RESPONSE_TO_UV_C1	2.22E-01	5.97E-01	-0.55	-1.17	16505	61	VDAC2|ATP1B1|UBXN4|UBE2D2|HDAC1|SNRPA1|UBE2I|PSMC2|TSG101|CNN3
BEIER_GLIOMA_STEM_CELL_UP	2.22E-01	5.97E-01	-0.63	-1.19	15547	28	PROM1|MYO5C|MPP6
REACTOME_MOLECULES_ASSOCIATED_WITH_ELASTIC_FIBRES	2.22E-01	5.97E-01	-0.61	-1.19	15610	31	ITGB3|ITGB8|LTBP1|ITGAV|ITGB1
KOYAMA_SEMA3B_TARGETS_UP	2.23E-01	5.99E-01	-0.46	-1.12	19097	214	ANXA1|SWAP70|OPHN1|SH3BGRL|CTSC|RABAC1|GPI|SLC38A1|BDH2|TTC17
KARLSSON_TGFB1_TARGETS_DN	2.23E-01	5.98E-01	-0.47	-1.12	18676	179	AGAP1|SH3BGRL|FUT8|GABARAP|TRIM24|SLC44A1|OSBPL9|SMARCA2|TMBIM6|MGST1
WP_INTEGRATED_BREAST_CANCER_PATHWAY	2.23E-01	5.98E-01	-0.48	-1.13	18249	146	ANXA1|RAD50|RAC1|PAK1|USP15|TGFBR2|BMPR1A|MYC|RALA|NF1
SCHLOSSER_MYC_TARGETS_REPRESSED_BY_SERUM	2.24E-01	5.99E-01	-0.48	-1.13	18386	149	GARS1|IARS1|TARS1|LDHB|PGAM1|SLC3A2|ANP32B|SMARCC1|IARS2|YARS1
LIU_SMARCA4_TARGETS	2.24E-01	5.99E-01	-0.61	-1.19	15815	33	CD53|ID3|NUPR1|UPP1|VSIR|IFITM1|LGALS3BP|DHRS3
REACTOME_G2_M_DNA_DAMAGE_CHECKPOINT	2.24E-01	5.99E-01	-0.54	-1.16	16728	64	RAD50|HERC2|RFC4|RPA1|YWHAQ|TOPBP1|ATM|RNF168|ATR|WEE1
WP_HAIR_FOLLICLE_DEVELOPMENT_CYTODIFFERENTIATION_PART_3_OF_3	2.24E-01	5.99E-01	0.48	1.13	5938	54	S100A4|TCF4|RUNX3|GTPBP4|GATA3
MORI_PRE_BI_LYMPHOCYTE_UP	2.25E-01	6.00E-01	-0.53	-1.16	17073	74	MIF|PSAT1|PHGDH|LMNB1|SMARCC1|KIF4A|MKI67|TOP2A|CCNB2|SSBP4
CROMER_METASTASIS_UP	2.25E-01	6.00E-01	-0.54	-1.16	16749	62	SH3BGRL|SLC2A3|UBXN4|CNOT2|ATRX|KIFAP3|DEK|ZFC3H1|FCGRT|MAGED2
REACTOME_DEGRADATION_OF_THE_EXTRACELLULAR_MATRIX	2.25E-01	6.00E-01	-0.5	-1.14	17784	108	MMP16|ADAM9|CAPN3|TIMP2|ADAM10|PSEN1|COL8A1|CAPNS1|CASP3|CAPN2
REACTOME_COOPERATION_OF_PREFOLDIN_AND_TRIC_CCT_IN_ACTIN_AND_TUBULIN_FOLDING	2.25E-01	6.00E-01	0.54	1.17	6688	30	TUBA1B|PFDN2|TUBA1A|PFDN5|TUBB3|TUBA4A|PFDN4|PFDN6
REACTOME_MITOPHAGY	2.25E-01	6.00E-01	0.55	1.17	6710	29	UBA52|TOMM5|RPS27A|UBC|TOMM6|TOMM7|SRC|CSNK2A1|MAP1LC3B|PRKN
WP_MAPK_PATHWAY_IN_CONGENITAL_THYROID_CANCER	2.25E-01	6.00E-01	-0.69	-1.2	15317	16	MYC|SOS2|RAF1|KRAS|JUN|MAP2K1|MAP2K2|SOS1
WINTER_HYPOXIA_DN	2.26E-01	6.01E-01	-0.58	-1.18	16224	40	CD48|ATP8A1|ANKRD44|INPP5D|ARHGEF6|CHPT1|ARL6IP5|EVI2A|EVI2B|GYPC
MEDINA_SMARCA4_TARGETS	2.26E-01	6.01E-01	-0.61	-1.19	15934	31	SMARCA2|RASSF1|TNFSF10|KIFBP|CLPX|CDKN2D|CSNK1G2|ST6GALNAC4|CTSS|SMARCA4
ZHU_CMV_ALL_UP	2.26E-01	6.01E-01	0.43	1.11	4986	94	MX1|IFI6|ISG15|HSPE1|MX2|NPM1|SNRPB2|RANBP1|CSE1L|PNP
BREDEMEYER_RAG_SIGNALING_VIA_ATM_NOT_VIA_NFKB_UP	2.26E-01	6.01E-01	-0.56	-1.17	16497	50	CYBB|CRIM1|LDLRAD3|DOCK7|FGGY|BCL11A|HOOK1|PEPD|ANXA4|IL6ST
STAMBOLSKY_TARGETS_OF_MUTATED_TP53_UP	2.26E-01	6.01E-01	-0.6	-1.18	16052	36	ANXA1|PAWR|ZNF638|DNAJC3|PLEKHA5|HNRNPM|CDK13|PPP3R1|MAP3K2|SGCD
ALTEMEIER_RESPONSE_TO_LPS_WITH_MECHANICAL_VENTILATION	2.26E-01	6.01E-01	0.43	1.11	4911	98	BCL2A1|IL1R2|ISG15|CEBPD|IFIH1|STAT1|MAP3K8|IL4I1|IRF7|CXCL2
REACTOME_INTRAFLAGELLAR_TRANSPORT	2.26E-01	6.01E-01	0.48	1.13	6067	51	TUBA1B|DYNLL1|TUBA1A|DYNLRB1|TUBB3|TUBA4A|DYNLL2
REACTOME_TNFR2_NON_CANONICAL_NF_KB_PATHWAY	2.26E-01	6.01E-01	0.43	1.1	4955	96	UBA52|RPS27A|PSMA7|PSMD1|TNFSF11|PSMB9|SEM1|TNFSF13B|UBC|CD40
LEE_CALORIE_RESTRICTION_NEOCORTEX_DN	2.27E-01	6.01E-01	-0.56	-1.17	16610	53	IARS1|ATP5PB|RAC1|USP9X|NFE2L2|EPRS1|CNTN3|ATP2A2|XPC|BUB3
PIONTEK_PKD1_TARGETS_UP	2.27E-01	6.01E-01	0.54	1.17	6753	30	FKBP5|TNFRSF21|PTER|GGCT|SGK1
TORCHIA_TARGETS_OF_EWSR1_FLI1_FUSION_UP	2.28E-01	6.03E-01	-0.45	-1.11	19666	232	SLAMF1|ARAP2|NBEA|MGAT5|CMAS|PRKCH|PYGL|SERPINB6|ITGB7|GPCPD1
REACTOME_INLB_MEDIATED_ENTRY_OF_LISTERIA_MONOCYTOGENES_INTO_HOST_CELL	2.28E-01	6.03E-01	0.64	1.21	7319	15	UBA52|RPS27A|SH3KBP1|UBC|STAM
JAERVINEN_AMPLIFIED_IN_LARYNGEAL_CANCER	2.29E-01	6.04E-01	-0.6	-1.18	16226	35	PLGRKT|TOPBP1|KLHL7|MYCBP2|DDX31|NDUFB5|COPS5|GTPBP8|ZBTB25|C2CD3
LIANG_HEMATOPOIESIS_STEM_CELL_NUMBER_SMALL_VS_HUGE_UP	2.29E-01	6.04E-01	-0.6	-1.18	16166	33	PAWR|LXN|ITFG1|PLSCR2|QDPR|PLS3|MAT2B|STX7|GCLM|UBE2D3
SWEET_KRAS_TARGETS_UP	2.29E-01	6.04E-01	-0.52	-1.15	17372	75	EVL|WIPF1|BHLHE40|ADCY7|ITGAV|LAMP2|WASHC3|SOX4|GABARAPL1|PGLS
NUMATA_CSF3_SIGNALING_VIA_STAT3	2.29E-01	6.04E-01	-0.68	-1.2	15635	17	MKNK1|SRPK1|NINJ1|PTPN13|RORA
STEIN_ESRRA_TARGETS_RESPONSIVE_TO_ESTROGEN_UP	2.29E-01	6.04E-01	-0.64	-1.19	15927	24	STK26|RFC4|SLC16A1|PHB|IER3|SLK|UBR7|STARD7|MCM4|SLC39A8
HUANG_FOXA2_TARGETS_DN	2.29E-01	6.04E-01	0.53	1.16	6680	34	S100A4|CXCL2|CD44|ATP2B4|GALNT6|CDKN1A
PID_S1P_S1P2_PATHWAY	2.29E-01	6.04E-01	-0.64	-1.19	15880	24	RAC1|PAK1|RHOA|MAPK8|GNAI1|GNAI3|JUN|MAPK1
REACTOME_SIGNALING_BY_ERBB2_IN_CANCER	2.29E-01	6.04E-01	-0.64	-1.19	15900	24	GAB1|ERBIN|PIK3CA|PIK3R1|PTPN12|KRAS|NRAS|HRAS|SOS1
REACTOME_SNRNP_ASSEMBLY	2.29E-01	6.04E-01	0.48	1.13	6155	50	SNRPG|SNRPD2|SNRPE|SNRPD3|SNRPF|SNRPD1|SNRPB|SMN2|TGS1|WDR77
HOEBEKE_LYMPHOID_STEM_CELL_UP	2.30E-01	6.04E-01	-0.51	-1.15	17714	86	DOCK1|LRRFIP1|EVL|MEF2A|ARHGAP25|BASP1|MACF1|SLC38A1|HNRNPA1|PRKCB
YAMASHITA_LIVER_CANCER_STEM_CELL_UP	2.30E-01	6.04E-01	-0.58	-1.17	16470	41	TCF7L2|PLCB1|MAP3K5|CCNB2|CSNK1E|GADD45A|UBD|PIK3C3|WEE1
LIN_SILENCED_BY_TUMOR_MICROENVIRONMENT	2.31E-01	6.06E-01	-0.53	-1.15	17452	69	DAPP1|IKZF2|FYB1|SLCO3A1|CRIM1|MYO6|GAS2L3|MINDY2|SLC17A5|FAM171B
MODY_HIPPOCAMPUS_POSTNATAL	2.31E-01	6.06E-01	-0.56	-1.16	16929	51	LDHB|PRDX6|FBXW7|ALDOA|TPI1|PTK2B|PFKL|NDUFS2|ATP2A2|EGR1
LINDVALL_IMMORTALIZED_BY_TERT_UP	2.31E-01	6.06E-01	-0.54	-1.16	17180	61	UCHL1|CD9|SLC38A2|ATP2B1|TRIM28|ARPC1B|RGS10|STC2|TMTC1|ELOVL5
GYORFFY_DOXORUBICIN_RESISTANCE	2.31E-01	6.06E-01	-0.63	-1.19	16084	26	NAV2|SLC38A2|TIMP2|ADD2|BRWD1|MCPH1
DORN_ADENOVIRUS_INFECTION_12HR_DN	2.31E-01	6.06E-01	-0.61	-1.18	16239	30	IL6|HNRNPH1|MYC|TOP2A|TXNRD1|NFE2L2|SDCBP|EWSR1|IER3|FUBP3
BIOCARTA_ARF_PATHWAY	2.31E-01	6.06E-01	-0.69	-1.2	15646	15	RAC1|MYC|PIK3CG|PIK3CA|PIK3R1
FURUKAWA_DUSP6_TARGETS_PCI35_UP	2.32E-01	6.07E-01	0.49	1.13	6363	47	HERC5|PSMB9|TNFSF13B|HERC6|IFI30|PARP9|RTP4|SNED1|APH1B
GUENTHER_GROWTH_SPHERICAL_VS_ADHERENT_UP	2.32E-01	6.07E-01	-0.69	-1.2	15724	15	CCND2
XU_GH1_EXOGENOUS_TARGETS_UP	2.32E-01	6.07E-01	-0.61	-1.18	16386	32	SLCO3A1|SOS2|GRK5|TAGAP|PCLO|CDC34|CENPT
CHIBA_RESPONSE_TO_TSA_DN	2.32E-01	6.07E-01	-0.67	-1.19	15884	19	GRB10|ADAM9|HNRNPH1|ITGAV|ROCK1|BRCA2
CONRAD_STEM_CELL	2.32E-01	6.07E-01	-0.61	-1.18	16315	30	CD9|PROM1|MYC|TERF1|KLF5
REACTOME_ACTIVATION_OF_THE_PRE_REPLICATIVE_COMPLEX	2.32E-01	6.07E-01	-0.61	-1.18	16354	32	ORC4|POLA1|RPA1|CDK2|GMNN|PRIM2|CDC45|POLE|POLE2|ORC5
WOOD_EBV_EBNA1_TARGETS_UP	2.33E-01	6.08E-01	0.43	1.1	5281	88	S100A4|CALM3|RBPMS|HSPE1|ID2|TUBA1A|SRRM1|ASS1|STAT1|ICAM1
DEN_INTERACT_WITH_LCA5	2.33E-01	6.08E-01	0.56	1.17	7117	25	HSPA8|DYNLL1|HSPA5|YWHAZ|NCL|NPM1|YWHAB|YWHAG|CSNK2A1|DYNLL2
CARD_MIR302A_TARGETS	2.33E-01	6.07E-01	-0.53	-1.15	17567	70	ZFPM2|IKZF2|CCND2|ARID4A|TGFBR2|CDK6|EIF4G2|RBL2|EPC2|CDK2
VARELA_ZMPSTE24_TARGETS_UP	2.34E-01	6.08E-01	-0.58	-1.17	16773	40	MAPKAPK2|ATF4|DDIT4|MYC|TIPRL|TXNIP|GADD45A|KLF3|CIRBP|BTG3
STEGER_ADIPOGENESIS_DN	2.34E-01	6.08E-01	-0.67	-1.19	15993	19	TIMP2|CMTM3|MAGED2|PDLIM2
REACTOME_NOTCH_HLH_TRANSCRIPTION_PATHWAY	2.34E-01	6.08E-01	-0.62	-1.18	16423	28	HDAC9|TBL1XR1|NOTCH2|HDAC8|HDAC2|NCOR1|HDAC1|SNW1
WP_PROTEOGLYCAN_BIOSYNTHESIS	2.34E-01	6.08E-01	0.62	1.19	7450	17	XYLT1|EXT1|XYLT2
WATANABE_RECTAL_CANCER_RADIOTHERAPY_RESPONSIVE_DN	2.35E-01	6.08E-01	-0.52	-1.15	17950	80	ANXA1|GRB10|PSPH|LGALS3|ABR|CAPG|GLUD1|PPP1R12A|WSB1|LGALS1
SHIN_B_CELL_LYMPHOMA_CLUSTER_8	2.35E-01	6.08E-01	0.52	1.15	6826	35	IL1R2|LYN|IL2RA|STAT1|ICAM1|IL21R|FAS|IL15|NFKBIB|GNAS
ROSS_AML_OF_FAB_M7_TYPE	2.35E-01	6.08E-01	-0.54	-1.16	17431	58	MYH10|PLOD2|CMAS|HLTF|LAPTM4B|SOD1|PDCD10|PDLIM5
HESS_TARGETS_OF_HOXA9_AND_MEIS1_UP	2.35E-01	6.08E-01	-0.54	-1.16	17522	61	FABP5|BCAT1|PHGDH|ASNS|GLUD1|UHRF1|C1QBP|HDAC2|DTYMK|SNRPA1
MIKKELSEN_MCV6_ICP_WITH_H3K27ME3	2.35E-01	6.08E-01	0.51	1.14	6652	40	CORO1A|CD40|PAX5|TNF|ETV2
THILLAINADESAN_ZNF217_TARGETS_UP	2.35E-01	6.08E-01	-0.58	-1.17	16800	39	LMNB1|POP7|CNOT1|ZNF395|CDC25C|MND1|SKA3|PDXP|HDHD5|HAUS2
MANNE_COVID19_COMBINED_COHORT_VS_HEALTHY_DONOR_PLATELETS_UP	2.35E-01	6.08E-01	0.4	1.08	4197	149	IFI6|ISG15|NXT1|S100A10|PFDN2|HMGA1|HERC6|IRF7|SMIM4|USP18
WP_ENDOMETRIAL_CANCER	2.35E-01	6.08E-01	-0.54	-1.16	17437	59	TCF7L2|MYC|SOS2|BAX|PIK3CD|GADD45A|PIK3CA|APC|PIK3R1|DDB2
KANNAN_TP53_TARGETS_UP	2.36E-01	6.08E-01	-0.56	-1.16	17280	50	SLC3A2|CTDSP2|PLIN2|GADD45A|SURF1|DDB2|NINJ1|MAN2B1|ACTA2|ATF3
MOLENAAR_TARGETS_OF_CCND1_AND_CDK4_UP	2.36E-01	6.08E-01	-0.55	-1.16	17300	53	ATP6V0E1|PDCD4|UTRN|TP53INP1|USE1|RBMS3|LCORL|TMEM219|BRWD1|LNP1
FLOTHO_PEDIATRIC_ALL_THERAPY_RESPONSE_DN	2.36E-01	6.08E-01	-0.62	-1.18	16488	27	LMNB1|TMEM131L|JAKMIP2|MRPL28|ASF1B|PDLIM2|POLD1|ANKRD40|ESPL1|BAIAP2
CHANDRAN_METASTASIS_UP	2.36E-01	6.08E-01	-0.47	-1.12	19699	170	TARS1|BASP1|ITPR1|SEL1L|WNK1|MAGOHB|DNAJC3|DDIT4|CNTLN|TIPRL
VERHAAK_GLIOBLASTOMA_CLASSICAL	2.36E-01	6.08E-01	-0.48	-1.12	19234	139	ARAP2|PLIN3|ITGB8|MYO5C|FZD3|VAV3|CDK6|R3HDM4|SLC4A4|GSTK1
DUTERTRE_ESTRADIOL_RESPONSE_6HR_DN	2.36E-01	6.08E-01	-0.51	-1.14	18140	84	MMP16|NBEA|GALNT10|UTRN|TP53INP1|CDK6|ZNF704|PLIN2|TMTC2|NR3C1
PID_P38_ALPHA_BETA_DOWNSTREAM_PATHWAY	2.36E-01	6.08E-01	-0.59	-1.17	16790	37	MAPKAPK2|DDIT3|MEF2A|EIF4EBP1|MKNK1|ATF1|MEF2C|CREB1|ATF2|PLA2G4A
WP_FACTORS_AND_PATHWAYS_AFFECTING_INSULINLIKE_GROWTH_FACTOR_IGF1AKT_SIGNALING	2.36E-01	6.08E-01	-0.6	-1.17	16749	35	PLD1|PDK1|PIK3CG|TNFRSF1A|MAPKAP1|ITGB1|JKAMP|ACVR2B|WASL|PTEN
ONKEN_UVEAL_MELANOMA_DN	2.37E-01	6.08E-01	-0.43	-1.09	22051	472	RPL15|TKT|MBNL1|NIBAN1|OSBPL10|HDAC9|FYN|PSD3|PLOD2|CTH
SOTIRIOU_BREAST_CANCER_GRADE_1_VS_3_UP	2.37E-01	6.08E-01	-0.48	-1.12	19391	146	EZH2|CENPE|UBE2S|HMMR|CENPF|NCAPG|CENPA|CEP55|LMNB1|PIMREG
CHOI_ATL_STAGE_PREDICTOR	2.37E-01	6.08E-01	0.5	1.14	6672	42	CD52|DUT|NREP|SEC23B|ST13|COMMD3|MTRF1L|UBE2E1|PRPF4B
TIAN_TNF_SIGNALING_VIA_NFKB	2.37E-01	6.08E-01	0.57	1.17	7284	23	CXCL8|PLK2|REL|CXCL2|IRF1|CD83|SDC4
REACTOME_RHO_GTPASES_ACTIVATE_PAKS	2.37E-01	6.08E-01	-0.65	-1.19	16320	21	MYH10|RAC1|PAK1|PPP1R12A|PPP1CB|PAK2|MYH9|NF2|PAK3|MYL12B
WP_TRYPTOPHAN_METABOLISM	2.37E-01	6.08E-01	-0.6	-1.18	16734	32	ECHS1|ACAT1|WARS1|CAT|HADH|ALDH2|CYP2J2|ALDH9A1
TAKEDA_TARGETS_OF_NUP98_HOXA9_FUSION_10D_DN	2.38E-01	6.09E-01	0.42	1.09	4978	108	MMP9|IL1R2|NRP2|IL1R1|TSPAN2|DOCK4|CXCL2|SLC16A10|RASSF4|RGCC
KHETCHOUMIAN_TRIM24_TARGETS_UP	2.38E-01	6.09E-01	-0.58	-1.17	17000	39	CYBB|LAPTM5|LGALS3|TGFBR2|LGALS1|ITGAV|HCK|EGR1|SERPINE1|SAMD4A
CHANG_IMMORTALIZED_BY_HPV31_UP	2.38E-01	6.09E-01	-0.55	-1.16	17599	57	UCHL1|SLC9A9|ARID4A|EDIL3|LGALS1|LTBP1|SOAT1|PRKAA2|APC|HMG20A
BROWNE_HCMV_INFECTION_30MIN_DN	2.38E-01	6.09E-01	-0.49	-1.13	18884	114	LAPTM5|OPHN1|CENPE|P2RY10|ORC4|TWISTNB|DMXL1|TRAF3IP3|CASP6|EEF1A1
REACTOME_CHONDROITIN_SULFATE_BIOSYNTHESIS	2.38E-01	6.09E-01	-0.66	-1.19	16303	19	CHSY3
TARTE_PLASMA_CELL_VS_PLASMABLAST_DN	2.39E-01	6.11E-01	-0.44	-1.1	21261	298	FABP5|GARS1|TKT|ELMO1|EZH2|CENPE|TARS1|UBE2S|ATP5PB|PCLAF
GUO_HEX_TARGETS_DN	2.39E-01	6.10E-01	-0.55	-1.16	17515	53	ACTB|BRK1|LMNB1|TMED4|ARL6IP5|GSTK1|MRPL58|PTTG1
KEGG_DORSO_VENTRAL_AXIS_FORMATION	2.39E-01	6.10E-01	-0.66	-1.19	16344	19	ETV6|NOTCH2|SOS2|KRAS|MAP2K1|MAPK1|SOS1
REACTOME_AUTOPHAGY	2.39E-01	6.10E-01	0.4	1.08	4391	141	HSPA8|UBA52|TUBA1B|TOMM5|RPS27A|VIM|LAMTOR5|DYNLL1|PRKAG2|TUBA1A
WP_DNA_DAMAGE_RESPONSE_ONLY_ATM_DEPENDENT	2.39E-01	6.10E-01	-0.5	-1.13	18685	98	TCF7L2|RAC1|CCND2|PCK2|MYC|SCP2|SOS2|RHOA|RBL2|BAX
IWANAGA_CARCINOGENESIS_BY_KRAS_UP	2.40E-01	6.12E-01	-0.48	-1.12	19516	136	CLU|EIF4G3|TGFBR2|ADCY7|CSNK1A1|LDHA|RNF13|ATRX|SOAT1|SCP2
LEE_DIFFERENTIATING_T_LYMPHOCYTE	2.40E-01	6.12E-01	0.39	1.08	3971	169	CD52|CAMK1D|FKBP5|IKZF1|FAM107B|CD2|PSMB9|PRKCQ|IPCEF1|TSTD1
JOHANSSON_GLIOMAGENESIS_BY_PDGFB_UP	2.41E-01	6.12E-01	-0.56	-1.16	17593	49	CD9|TAGLN2|NIN|CCND2|PBK|HMGB2|FTL|MKI67|TOP2A|LGALS1
RIZ_ERYTHROID_DIFFERENTIATION_6HR	2.41E-01	6.12E-01	-0.63	-1.18	16748	24	HLTF|CUX1|ID3|HMGA2|MEF2C|NFIA
BIOCARTA_HDAC_PATHWAY	2.41E-01	6.12E-01	0.57	1.17	7409	23	CALM3|MAP2K6|INSR|PPP3CA|PPP3CC
PID_ATM_PATHWAY	2.41E-01	6.12E-01	-0.6	-1.17	17014	33	RAD50|SMC3|TRIM28|ATM|COP1|CDC25C|UIMC1|RBBP8|NBN|CHEK2
WNT_SIGNALING	2.41E-01	6.12E-01	-0.53	-1.15	18197	70	ACTB|CCND2|FZD3|CSNK1A1|MYC|RHOU|LRP5|APC|CTNNBIP1|GAPDH
REACTOME_PROCESSING_OF_SMDT1	2.41E-01	6.12E-01	-0.68	-1.19	16415	16	MICU1|MICU2|PARL|MCUB|MCU|PMPCB|PHB|STOML2
LIU_SOX4_TARGETS_UP	2.42E-01	6.12E-01	-0.49	-1.13	19344	121	SWAP70|FUT8|IL6R|CUX1|PRDX6|LASP1|MAN2A1|PPP1CB|ATP7A|ATRX
THEILGAARD_NEUTROPHIL_AT_SKIN_WOUND_DN	2.42E-01	6.12E-01	-0.45	-1.11	20737	217	TKT|SET|LRRFIP1|USP1|OGT|MAP3K5|HMGB2|INPP5D|GTF2I|ARID4A
LIANG_SILENCED_BY_METHYLATION_UP	2.42E-01	6.12E-01	0.61	1.18	7648	18	PAPPA|COX7A1|STAT1|ANXA3
SESTO_RESPONSE_TO_UV_C5	2.42E-01	6.12E-01	-0.56	-1.16	17547	46	TGFBR2|MYC|NFE2L2|PBX3|IQGAP1|CBFB|FAM120A|PUM1|CLIP1|CKAP5
KEGG_VIBRIO_CHOLERAE_INFECTION	2.42E-01	6.12E-01	-0.55	-1.16	17727	51	ACTB|ATP6V0E1|PRKACB|ATP6V0B|ERO1A|ATP6V1A|PRKCB|TCIRG1|PRKCA|KDELR1
PID_NCADHERIN_PATHWAY	2.42E-01	6.12E-01	-0.61	-1.17	17025	31	RAC1|CTNND1|RHOA|LRP5|PIK3CA|MAPK8|PIK3R1|ROCK1|FER|JUP
REACTOME_TRANSCRIPTION_OF_E2F_TARGETS_UNDER_NEGATIVE_CONTROL_BY_P107_RBL1_AND_P130_RBL2_IN_COMPLEX_WITH_HDAC1	2.42E-01	6.12E-01	-0.68	-1.19	16462	16	CCNA2|RBL2|HDAC1|LIN54|CDK1|LIN9|TFDP1
REACTOME_MITOTIC_METAPHASE_AND_ANAPHASE	2.42E-01	6.12E-01	-0.45	-1.1	20830	228	CENPE|UBB|UBE2S|SMC3|CENPF|CENPA|LMNB1|WAPL|NUF2|RAD21
GAUSSMANN_MLL_AF4_FUSION_TARGETS_C_UP	2.43E-01	6.14E-01	-0.47	-1.12	19991	149	DAPP1|CCAR1|SNX13|ERBIN|BTF3L4|COTL1|TPK1|DNAJC3|EMC7|CSNK1A1
BIOCARTA_SPPA_PATHWAY	2.43E-01	6.13E-01	-0.69	-1.19	16480	15	PLCB1|PRKCB|PRKCA|ITGB1|PLA2G4A|RAF1|MAP2K1|HRAS|MAPK1
WP_PARKINSONS_DISEASE_PATHWAY	2.43E-01	6.13E-01	-0.59	-1.17	17304	37	UCHL1|UBB|LRRK2|EPRS1|PARK7|CASP6
LEE_CALORIE_RESTRICTION_MUSCLE_DN	2.44E-01	6.15E-01	-0.57	-1.16	17579	43	MAPKAPK2|RAD50|HMGN1|SARS1|EIF1B|NPEPPS|DDB1|KPNB1|IRAK1|EIF4EBP2
KEGG_METABOLISM_OF_XENOBIOTICS_BY_CYTOCHROME_P450	2.44E-01	6.15E-01	-0.61	-1.17	17118	29	GSTO1|MGST1|GSTK1|ADH5|MGST2
KEGG_T_CELL_RECEPTOR_SIGNALING_PATHWAY	2.44E-01	6.15E-01	-0.5	-1.13	19174	101	FYN|CBLB|PAK1|VAV3|SOS2|RHOA|LCP2|PIK3CD|PIK3CG|PIK3CA
REACTOME_DEGRADATION_OF_AXIN	2.44E-01	6.15E-01	0.47	1.12	6485	54	UBA52|RPS27A|PSMA7|PSMD1|PSMB9|SEM1|UBC|PSMF1|PSME1|PSMD12
SMIRNOV_CIRCULATING_ENDOTHELIOCYTES_IN_CANCER_UP	2.45E-01	6.17E-01	-0.48	-1.12	19979	139	CD9|BCAT1|SLC2A3|CLU|YARS1|BHLHE40|TIMP2|PLIN2|HCK|SLC7A5
KEGG_PPAR_SIGNALING_PATHWAY	2.46E-01	6.17E-01	-0.54	-1.15	18279	59	FABP5|PCK2|SCP2|PPARD|CPT1A|SCD|PDPK1|ACOX1|ACAA1|ME1
REACTOME_SPHINGOLIPID_DE_NOVO_BIOSYNTHESIS	2.46E-01	6.17E-01	-0.57	-1.16	17699	42	PPM1L|CERS2|CERS6|SGMS1|PRKD2|SPTLC1|PRKD3|CERS5|VAPA|CSNK1G2
REACTOME_DEGRADATION_OF_GLI1_BY_THE_PROTEASOME	2.46E-01	6.17E-01	0.46	1.11	6345	59	UBA52|RPS27A|PSMA7|PSMD1|PSMB9|SEM1|RBX1|UBC|PSMF1|PSME1
REACTOME_NEGATIVE_REGULATION_OF_FGFR2_SIGNALING	2.46E-01	6.17E-01	0.54	1.15	7354	29	UBA52|RPS27A|UBC|PTPN11|SRC
SCIBETTA_KDM5B_TARGETS_UP	2.47E-01	6.17E-01	-0.66	-1.18	16885	19	DDIT3|SAT1|GADD45A|CD2BP2|EHD1|NDE1|KLHDC10|RNASET2|SMOX
LA_MEN1_TARGETS	2.47E-01	6.17E-01	0.59	1.17	7728	20	SNX10|CASP8|SORBS1|PTER|RGS16|HSD17B11
BERNARD_PPAPDC1B_TARGETS_DN	2.47E-01	6.18E-01	-0.56	-1.15	17989	48	DPY19L3|NSD3|ADD3|TMCC1|MXI1|STC2|IL6ST|PTPRG|RCAN1|NSF
SENGUPTA_EBNA1_ANTICORRELATED	2.47E-01	6.17E-01	-0.48	-1.12	19756	121	NIN|ATP6V0E1|RHEX|COTL1|CYLD|ZDHHC14|PTPRE|MSRA|TRAF3IP3|PPARD
MANNE_COVID19_NONICU_VS_HEALTHY_DONOR_PLATELETS_DN	2.47E-01	6.17E-01	-0.47	-1.11	20405	158	ERC2|SH3BGRL|RANBP17|POC1B|P2RY10|STK26|UTRN|MAGOHB|FLNB|WWOX
REACTOME_NEURONAL_SYSTEM	2.47E-01	6.17E-01	-0.44	-1.09	22105	323	NLGN1|SLC38A2|APBA1|NBEA|RAC1|PLCB1|PRKACB|RPS6KA6|CAMKK2|KCNQ5
REACTOME_DDX58_IFIH1_MEDIATED_INDUCTION_OF_INTERFERON_ALPHA_BETA	2.47E-01	6.17E-01	0.46	1.11	6298	62	UBA52|RPS27A|ISG15|HERC5|IFIH1|UBC|HMGB1|IRF7|TRIM25|DDX58
WP_PRADERWILLI_AND_ANGELMAN_SYNDROME	2.47E-01	6.17E-01	-0.57	-1.16	17782	44	CCND2|CYFIP1|HERC2|PCM1|CDK6|UBE3A|NIPA2|TUBGCP5|MDM4|CDKN2C
NEWMAN_ERCC6_TARGETS_DN	2.48E-01	6.18E-01	-0.61	-1.17	17388	30	CNTN3|SEPTIN11|SERPINE1|SGCD|SYNPO2|LBH
ROSS_ACUTE_MYELOID_LEUKEMIA_CBF	2.48E-01	6.18E-01	0.45	1.1	6155	68	CD52|SYNGR1|TRIO|VAMP5|ADARB1
COATES_MACROPHAGE_M1_VS_M2_UP	2.48E-01	6.18E-01	-0.52	-1.14	18768	72	PLXDC2|CRIM1|CBX6|TTC3|LCORL|TXNIP|RCN1|TM7SF3|CAP1|RAB10
DUAN_PRDM5_TARGETS	2.48E-01	6.18E-01	-0.54	-1.15	18496	61	NAV2|RUNX2|EVL|IL6R|NOTCH2|MYC
LIM_MAMMARY_STEM_CELL_DN	2.48E-01	6.18E-01	-0.43	-1.09	22532	373	DAPP1|OSBPL10|RBM47|CMAS|ATP1B1|PAK1|CAPG|MYO5C|SFXN1|PPA2
PID_HES_HEY_PATHWAY	2.48E-01	6.18E-01	-0.57	-1.16	17830	43	RUNX2|JAK2|NCOR1|HDAC1|SPEN|MYB|RBBP8|RCAN1|CTBP1|YY1
LI_LUNG_CANCER	2.49E-01	6.19E-01	-0.59	-1.16	17721	36	FABP5|RAC1|PGK1|LGALS1|P4HB|RHOA|HCK|KIF11|RABGGTB|FGR
SUBTIL_PROGESTIN_TARGETS	2.49E-01	6.19E-01	-0.6	-1.17	17599	33	HDAC9|BCAS2|UCHL5|GADD45A|NME2|MAP4K5|POLR2K|IL6ST|ATF3|MAP3K3
KATSANOU_ELAVL1_TARGETS_DN	2.49E-01	6.18E-01	0.41	1.08	4995	119	IQGAP2|MGLL|NOLC1|UBE2C|RNF181|TIAM1|STK38|PDE8A|DKC1|IL1RL1
REACTOME_PROTEIN_FOLDING	2.49E-01	6.18E-01	0.42	1.09	5472	94	TUBA1B|NOP56|GNG5|PFDN2|TUBA1A|PFDN5|TUBB3|GNG2|XRN2|TBCA
KUMAR_TARGETS_OF_MLL_AF9_FUSION	2.50E-01	6.21E-01	-0.43	-1.09	22533	339	ANXA1|CD9|MBNL1|FYN|GSTO1|CTSC|BASP1|PSIP1|ENO1|EIF3E
ZHENG_GLIOBLASTOMA_PLASTICITY_DN	2.50E-01	6.21E-01	-0.55	-1.15	18305	50	ATP8A1|CLU|ZDHHC14|RHOU|SORL1|NISCH|DZIP1
ELLWOOD_MYC_TARGETS_DN	2.50E-01	6.20E-01	-0.58	-1.16	17830	38	MCFD2|PROM1|ERP44|TMED4|DNAJC10|INPP5B|UFC1|DAZAP2|ALDH2|CHMP2A
HOFMANN_CELL_LYMPHOMA_DN	2.51E-01	6.21E-01	-0.6	-1.17	17680	32	IL6R|ARID4A|PRKAA2|TNFRSF1A|RORA|CYC1|TGFBR3|IL11RA|HRAS|IFITM1
SATO_SILENCED_BY_DEACETYLATION_IN_PANCREATIC_CANCER	2.51E-01	6.21E-01	0.52	1.14	7332	34	ID2|CXCL8|UCP2|GADD45B
VALK_AML_CLUSTER_12	2.51E-01	6.21E-01	0.56	1.16	7669	24	AFF2|STXBP1|VCL|LAMC1|SKAP2|PCBP3|MFNG|NRIP1
REACTOME_DISEASES_ASSOCIATED_WITH_N_GLYCOSYLATION_OF_PROTEINS	2.51E-01	6.21E-01	-0.69	-1.18	17036	15	B4GALT1|ALG6|ALG14|ALG12|DPAGT1|MGAT2|ALG8|ALG11
REACTOME_PIWI_INTERACTING_RNA_PIRNA_BIOGENESIS	2.51E-01	6.21E-01	0.56	1.16	7661	24	POLR2L|POLR2F|POLR2J|HSP90AA1|POLR2I
PID_FOXO_PATHWAY	2.52E-01	6.22E-01	-0.56	-1.15	18322	48	ZFAND5|CSNK1A1|RALA|CSNK1E|YWHAQ|RBL2|RALB|GADD45A|MAPK8|CSNK1G3
KYNG_ENVIRONMENTAL_STRESS_RESPONSE_DN	2.53E-01	6.23E-01	-0.68	-1.18	17230	16	USP1|CTNND1|NCOR1|CEPT1|HNRNPC|SLC30A5
BIOCARTA_ETS_PATHWAY	2.53E-01	6.23E-01	-0.68	-1.18	17211	16	HDAC2|JUN|HRAS|DDX20|HDAC5|NCOR2|FOS|SIN3A
REACTOME_SEMAPHORIN_INTERACTIONS	2.53E-01	6.23E-01	-0.54	-1.14	18758	59	FYN|MYH10|RAC1|PAK1|RHOA|TYROBP|HSP90AB1|NRP1|DPYSL3|PAK2
REACTOME_TRNA_PROCESSING_IN_THE_NUCLEUS	2.53E-01	6.23E-01	-0.55	-1.15	18559	54	RTRAF|XPOT|POP7|SEH1L|NUP205|NUP37|NDC1|NUP210|NUP54|NUP107
WP_B_CELL_RECEPTOR_SIGNALING_PATHWAY	2.53E-01	6.23E-01	-0.5	-1.13	19699	95	DAPP1|GAB1|FYN|RAC1|INPP5D|GTF2I|MYC|HCLS1|PRKCB|PIK3CG
RODRIGUES_DCC_TARGETS_DN	2.54E-01	6.24E-01	-0.49	-1.12	20153	112	RUNX2|FOXP1|FYN|RAD50|CCND2|PDCD4|CD82|UTRN|SMARCA2|LONP2
ICHIBA_GRAFT_VERSUS_HOST_DISEASE_D7_DN	2.54E-01	6.24E-01	-0.61	-1.17	17828	29	PROM1|CDC5L|EXOSC8|ACAA1|ME1
PID_WNT_NONCANONICAL_PATHWAY	2.54E-01	6.24E-01	-0.6	-1.16	17829	30	RAC1|CSNK1A1|RHOA|MAPK8|MAP3K7|ROCK1|MAPK9|ROR2|DAAM1|SETDB1
PID_INSULIN_GLUCOSE_PATHWAY	2.54E-01	6.24E-01	0.55	1.15	7742	25	YWHAZ|YWHAB|INSR|YWHAG|LNPEP|TBC1D4
CONCANNON_APOPTOSIS_BY_EPOXOMICIN_UP	2.55E-01	6.24E-01	-0.45	-1.1	21755	210	DDIT3|IL6R|CTH|CLU|CEBPG|SAT1|SLCO3A1|INPP5D|SLC3A2|SLC7A1
SESTO_RESPONSE_TO_UV_C2	2.55E-01	6.24E-01	-0.55	-1.15	18651	51	RAD21|CCNG1|CTDSP2|PSMD14|HNRNPK|NR3C1|PTPN12|RAF1|PSME4|CXADR
LI_INDUCED_T_TO_NATURAL_KILLER_DN	2.55E-01	6.24E-01	-0.48	-1.12	20402	119	FYB1|ST6GAL1|ITPR2|TTC3|PRKCB|TRIM28|CDCA7|TXNIP|NIPBL|PDK1
REACTOME_FCERI_MEDIATED_MAPK_ACTIVATION	2.55E-01	6.24E-01	-0.6	-1.16	17963	31	RAC1|PAK1|VAV3|LCP2|PAK2|MAP3K1|MAPK8|VAV1|MAPK9|KRAS
REACTOME_SIGNALING_BY_HEDGEHOG	2.55E-01	6.24E-01	0.4	1.08	4709	139	UBA52|TUBA1B|PRKAR2B|RPS27A|PSMA7|PSMD1|TUBA1A|PSMB9|SEM1|RBX1
JAEGER_METASTASIS_DN	2.56E-01	6.24E-01	-0.46	-1.1	21399	175	ARAP2|PLP2|SLC2A1|PRDX2|MYO6|SLC1A4|CTNND1|LTB4R|TXNIP|AOPEP
SCHAEFFER_PROSTATE_DEVELOPMENT_12HR_DN	2.56E-01	6.24E-01	0.5	1.13	7316	38	HSPA8|TUBA1B|NSG2|TUBB3|TUBA4A|KPNA2
CHEOK_RESPONSE_TO_HD_MTX_DN	2.56E-01	6.24E-01	-0.64	-1.17	17643	21	CEP170|BNIP3L|AP1S2|MAPK1IP1L|STRAP|ALDH5A1|PARG|CRYZ|TGIF1|ARF4
SCHUHMACHER_MYC_TARGETS_UP	2.56E-01	6.24E-01	-0.51	-1.13	19559	79	FABP5|IARS1|CTSC|POLR2H|MGST1|MYC|LDHA|PYCR1|ATP1B3|PRDX4
SIMBULAN_PARP1_TARGETS_UP	2.56E-01	6.24E-01	-0.62	-1.17	17921	27	CCND2|CCNG1|TIMP2|CD81|COL8A1|AK1|IGFBP4|MDM2|IGFBP6|CTTN
MONNIER_POSTRADIATION_TUMOR_ESCAPE_UP	2.56E-01	6.24E-01	-0.43	-1.09	23273	373	SLIT2|BCAT1|ETV6|SPTBN1|CCAR1|OXR1|ATP1B1|KIF21A|CENPA|ATP2B1
LI_PROSTATE_CANCER_EPIGENETIC	2.56E-01	6.24E-01	-0.62	-1.17	17894	27	CCND2|RASSF1|APC|HPSE|CXADR|RARRES1|ESR1
DELACROIX_RAR_BOUND_ES	2.56E-01	6.24E-01	-0.43	-1.08	23424	396	CYSTM1|CD37|SET|DDIT3|KRCC1|TCF7L2|ITPR1|TOP2B|LDHB|PIMREG
KEGG_COMPLEMENT_AND_COAGULATION_CASCADES	2.56E-01	6.24E-01	0.47	1.11	6928	49	CR2|F2R|PLAU
REACTOME_PINK1_PRKN_MEDIATED_MITOPHAGY	2.56E-01	6.24E-01	0.57	1.16	7912	22	UBA52|TOMM5|RPS27A|UBC|TOMM6|TOMM7|MAP1LC3B|PRKN|PINK1|MAP1LC3A
REACTOME_TRANSCRIPTIONAL_REGULATION_BY_VENTX	2.56E-01	6.24E-01	-0.58	-1.16	18245	37	UBE2S|TCF7L2|IL6|AGO3|CDC27|TNRC6A|ANAPC11|TNRC6B|ANAPC2|UBE2D1
MARTINEZ_RESPONSE_TO_TRABECTEDIN_DN	2.57E-01	6.24E-01	-0.44	-1.09	22476	263	FYN|OGT|PRKACB|BIRC2|CEP55|CRLF3|TRIM24|DCK|SLC2A1|OSBPL9
WEST_ADRENOCORTICAL_TUMOR_DN	2.57E-01	6.24E-01	-0.42	-1.08	23721	445	CYBB|DOCK1|UBB|PAWR|FUT8|CTH|ARHGAP25|OXR1|DYNLT3|OGT
CHEN_HOXA5_TARGETS_9HR_DN	2.57E-01	6.25E-01	0.5	1.13	7391	37	DDT|MARCKS|MYL9|GLG1|UBTF|TRIM34|FEN1|TMEM97
REACTOME_CD28_DEPENDENT_PI3K_AKT_SIGNALING	2.57E-01	6.24E-01	-0.64	-1.17	17694	21	FYN|PIK3CA|PIK3R1|MAPKAP1|PDPK1|PIK3R3|PRR5|TRIB3
WP_CYTOSOLIC_DNASENSING_PATHWAY	2.57E-01	6.25E-01	0.46	1.1	6831	54	ISG15|POLR2L|POLR2F|CGAS|IRF7|TRIM25|DDX58|CASP8|ZBP1|IL1B
FINETTI_BREAST_CANCERS_KINOME_GRAY	2.58E-01	6.25E-01	-0.68	-1.18	17478	15	CSNK1A1|MAP4K3|SCYL2|CSNK1G3|TLK1|SLK|HIPK1|DYRK1A|TRIM33
POOLA_INVASIVE_BREAST_CANCER_UP	2.58E-01	6.26E-01	-0.45	-1.1	22115	217	CD48|BCAT1|LAPTM5|FYB1|CTSC|PCLAF|ARHGAP25|PBK|CENPF|NCAPG
BIOCARTA_INTEGRIN_PATHWAY	2.58E-01	6.25E-01	-0.6	-1.16	18177	32	FYN|CSK|RHOA|MAPK8|ROCK1|RAPGEF1|CAPNS1|ITGB1|RAF1|CRKL
REACTOME_HDACS_DEACETYLATE_HISTONES	2.58E-01	6.26E-01	-0.58	-1.15	18420	37	ARID4A|TBL1XR1|HDAC8|HDAC2|NCOR1|HDAC1|SAP18|REST|ARID4B|MTA3
WANG_LMO4_TARGETS_DN	2.59E-01	6.27E-01	-0.43	-1.09	23253	328	DAPP1|FUT8|EVL|SPTBN1|HMMR|ATP6V0E1|GSTCD|COBLL1|OCIAD1|WAPL
NADLER_OBESITY_DN	2.59E-01	6.27E-01	-0.56	-1.15	18706	45	UBB|ASNS|RBP4|GBE1|GPD2|LDHB|SOD1|SDHB|ALDOA|ECHS1
REACTOME_NUCLEAR_RECEPTOR_TRANSCRIPTION_PATHWAY	2.59E-01	6.27E-01	-0.55	-1.14	18877	49	NCOR1|NR6A1|PPARD|RORA|NR3C1|NR1H2|NR2C1|ESR1|RXRB|NR2C2
GAL_LEUKEMIC_STEM_CELL_UP	2.60E-01	6.27E-01	-0.49	-1.12	20468	105	SLIT2|SUCLG1|NF1|BCL11A|PDLIM5|ARIH2|PIK3C3|ABLIM1|MPHOSPH9|CDK14
SHETH_LIVER_CANCER_VS_TXNIP_LOSS_PAM4	2.60E-01	6.28E-01	-0.45	-1.1	22349	222	GSTO1|CTH|SERPINB1|MPDZ|KCNQ5|TEX12|CHPT1|LAMP2|GSTK1|QDPR
GENTILE_UV_RESPONSE_CLUSTER_D2	2.60E-01	6.28E-01	-0.58	-1.15	18523	36	RAPGEF2|AUTS2|CENPA|NFE2L2|CHD1|SNX4|PHF3|SATB2|EDRF1
HOFFMANN_LARGE_TO_SMALL_PRE_BII_LYMPHOCYTE_DN	2.60E-01	6.27E-01	-0.54	-1.14	19147	56	EVL|RBP4|CAPG|PKIB|SBF2|HCK|GPR137B|MDN1|SPIN1|RABEP1
GHANDHI_DIRECT_IRRADIATION_UP	2.60E-01	6.27E-01	0.43	1.09	6165	78	BCL2A1|MT2A|CXCL8|PRDM1|ZC3H12C|CREB5|CXCL2|FAS|IL1B|LRP8
REACTOME_ELASTIC_FIBRE_FORMATION	2.60E-01	6.28E-01	-0.58	-1.15	18600	38	ITGB3|ITGB8|LTBP1|ITGAV|ITGB1
WP_COMMON_PATHWAYS_UNDERLYING_DRUG_ADDICTION	2.60E-01	6.27E-01	-0.58	-1.15	18456	36	ACTB|PRKACB|PPP1CB|PRKCB|PRKCA|GNAI1|CREB1|RAF1|MAP2K1|RAP1A
WOOD_EBV_EBNA1_TARGETS_DN	2.61E-01	6.28E-01	-0.57	-1.15	18745	42	MACF1|TAX1BP1|DYNLT3|CALCOCO2|SLC16A7|IQGAP1|UGP2|PSMB8|IL13RA1
LIANG_HEMATOPOIESIS_STEM_CELL_NUMBER_LARGE_VS_TINY_DN	2.61E-01	6.28E-01	0.51	1.13	7636	34	FKBP5|S100A11|TAF1D|IL1RL1|CUL2|DTD1|TCEA1|GNA15|LPIN2|ACSS1
HOWLIN_CITED1_TARGETS_1_UP	2.61E-01	6.28E-01	0.54	1.14	7826	28	IL1R2|SNCA|SAMHD1|JAK1|CBX5|KCNK1|DDX6|CLEC3B|KIF5B|EIF3L
BOYLAN_MULTIPLE_MYELOMA_C_D_UP	2.61E-01	6.28E-01	0.4	1.07	4988	131	AFF3|RPL23|BACH2|PDLIM1|NOLC1|STXBP1|IDI1|NCL|ZNF593|BCL2L1
BIOCARTA_IGF1MTOR_PATHWAY	2.61E-01	6.28E-01	-0.65	-1.17	17874	19	EIF2S3|EIF4EBP1|PIK3CA|PIK3R1|PDPK1|PTEN|PPP2CA|EIF4E|INPPL1|MTOR
REACTOME_RAB_GEFS_EXCHANGE_GTP_FOR_GDP_ON_RABS	2.61E-01	6.28E-01	-0.5	-1.12	20214	88	RIC1|RAB3GAP1|RAB32|TRAPPC3|SBF2|CHM|DENND4A|RAB6A|RAB10|TRAPPC8
WP_NAD_BIOSYNTHETIC_PATHWAYS	2.61E-01	6.28E-01	-0.64	-1.17	18025	21	SIRT1|PARP2|CD38|NMNAT1|TNKS2|SIRT5|SIRT3|SIRT7|QPRT|NADSYN1
PASQUALUCCI_LYMPHOMA_BY_GC_STAGE_DN	2.62E-01	6.29E-01	-0.46	-1.1	21716	159	CD37|BCAT1|EZH2|PCLAF|SERPINB1|ANKRD44|ITPR1|PRKACB|MTPN|CUX1
BASSO_HAIRY_CELL_LEUKEMIA_UP	2.62E-01	6.29E-01	-0.52	-1.13	19707	67	ANXA1|ARAP2|ACTB|MYOF|TCF7L2|PLOD2|GABARAPL2|PPIC|TNFRSF1A|EPB41L2
REACTOME_SIGNALLING_TO_ERKS	2.62E-01	6.29E-01	-0.59	-1.16	18482	32	MAPKAPK2|RALA|RALB|KIDINS220|RAPGEF1|KRAS|CRKL|NRAS|MAP2K1|RAP1A
MCBRYAN_PUBERTAL_BREAST_3_4WK_DN	2.63E-01	6.29E-01	0.51	1.12	7639	35	RPS10|RPL36A|PRKAG2|COX7A1|RPL14|JPT1|ALAS1|RIPOR2
REACTOME_SIGNALING_BY_BRAF_AND_RAF_FUSIONS	2.63E-01	6.29E-01	-0.53	-1.13	19573	62	ACTB|CNKSR2|ITGB3|JAK2|TRIM24|APBB1IP|AKAP9|CSK|FAM114A2|IQGAP1
WP_HIPPOYAP_SIGNALING_PATHWAY	2.63E-01	6.30E-01	-0.64	-1.17	18157	21	MAP4K3|YWHAQ|RASSF1|NF2|LATS1|NDRG1|MAP4K2|SAV1|TEAD3|TAZ
SHIN_B_CELL_LYMPHOMA_CLUSTER_9	2.64E-01	6.30E-01	0.61	1.17	8403	16	CD40|PAX5|REL|CD19
GERHOLD_ADIPOGENESIS_DN	2.64E-01	6.30E-01	0.46	1.1	6996	54	HSPA8|ANXA5|IL1R1|TUBA1A|CEBPD|IL4R|CCND1|ANXA2|SAMHD1|FN1
YAO_TEMPORAL_RESPONSE_TO_PROGESTERONE_CLUSTER_1	2.64E-01	6.30E-01	-0.53	-1.14	19570	59	DDIT3|SAT1|WNK1|BHLHE40|ITPR2|LTBP1|ID3|TXNIP|XRN1|FAM20C
FARMER_BREAST_CANCER_CLUSTER_3	2.64E-01	6.31E-01	-0.67	-1.17	18014	16	ERO1A|SLC31A1|MPP6|VLDLR|STEAP3|NDRG1
KEGG_PHOSPHATIDYLINOSITOL_SIGNALING_SYSTEM	2.64E-01	6.31E-01	-0.52	-1.13	19974	71	PLCB1|ITPR1|INPP5D|ITPR2|PRKCB|PRKCA|PIK3CD|PIK3CG|PIK3CA|INPP5B
REACTOME_MAPK_FAMILY_SIGNALING_CASCADES	2.64E-01	6.30E-01	-0.44	-1.09	23406	297	ACTB|CNKSR2|UBB|FYN|RAPGEF2|IL6R|SPTBN1|RAC1|ITGB3|PRKACB
VERHAAK_AML_WITH_NPM1_MUTATED_DN	2.65E-01	6.31E-01	-0.45	-1.1	22509	201	ITGA6|ARAP2|CD48|MDFIC|NIBAN1|B4GALT6|EVL|MEF2A|SPTBN1|CCND2
HOWLIN_CITED1_TARGETS_1_DN	2.65E-01	6.32E-01	-0.59	-1.15	18761	33	SERINC1|AKR1B1|EPB41L2|CAP1|VPS53|RNF14|ABCB7|ASPH|HIF1A|BTBD1
TRAYNOR_RETT_SYNDROM_UP	2.66E-01	6.32E-01	-0.59	-1.15	18775	33	PRICKLE1|PLCB1|FNIP1|IL6|LTBP1|SLC16A7|GAPDH|PLA2G4A
KRASNOSELSKAYA_ILF3_TARGETS_DN	2.66E-01	6.32E-01	-0.58	-1.15	18827	35	PSPH|IL6R|ASNS|LMNB1|PCK2|CELF2|KIFC1|UGT8|ROR2|CDC6
REACTOME_SCF_SKP2_MEDIATED_DEGRADATION_OF_P27_P21	2.66E-01	6.33E-01	0.45	1.1	6864	59	UBA52|RPS27A|PSMA7|PSMD1|PSMB9|SEM1|CCND1|UBC|PSMF1|PSME1
REACTOME_MUSCLE_CONTRACTION	2.66E-01	6.33E-01	-0.46	-1.1	22080	161	ANXA1|ITPR1|ATP1B1|PAK1|ATP2B1|ITPR2|AKAP9|ATP1B3|AHCYL1|SRI
REACTOME_PURINE_CATABOLISM	2.66E-01	6.32E-01	0.6	1.16	8452	17	NUDT1|NUDT9|DNPH1|PNP|GPX1|NUDT5|NT5C|NUDT15
FRASOR_RESPONSE_TO_ESTRADIOL_DN	2.67E-01	6.33E-01	-0.53	-1.13	19985	64	SLIT2|CLU|TMEM131L|DDIT4|PRPS1|RBL2
JIANG_AGING_HYPOTHALAMUS_UP	2.67E-01	6.33E-01	0.48	1.11	7484	43	RPS12|COX7A2|ATP5MG|HSPE1|ATP5MD|NDUFA1|ATP5IF1|NDUFC1|ATP5F1C|TBCA
YOSHIMURA_MAPK8_TARGETS_DN	2.67E-01	6.33E-01	-0.43	-1.08	23992	329	PSAT1|CD48|ATP5PB|RAC1|CTH|PGK1|ITPR1|OGT|CEBPG|SEL1L
PHONG_TNF_RESPONSE_NOT_VIA_P38	2.67E-01	6.33E-01	-0.43	-1.08	23841	311	NAV2|NIBAN1|GBP2|TCF7L2|RAPGEF2|RBM47|ATP1B1|TMEM156|SEL1L|ABR
REACTOME_LISTERIA_MONOCYTOGENES_ENTRY_INTO_HOST_CELLS	2.67E-01	6.33E-01	0.58	1.15	8365	20	UBA52|RPS27A|SH3KBP1|UBC|SRC|STAM|CBLL1
LI_CYTIDINE_ANALOGS_CYCTOTOXICITY	2.68E-01	6.33E-01	0.62	1.17	8604	15	FKBP5|MYBBP1A|TLE4
KEGG_PROTEASOME	2.68E-01	6.33E-01	0.48	1.11	7478	44	POMP|PSMA7|PSMD1|PSMB9|SEM1|PSMF1|PSME1|PSMD12|PSME3|PSMA4
REACTOME_NEGATIVE_REGULATION_OF_FGFR1_SIGNALING	2.68E-01	6.35E-01	0.54	1.13	8084	27	UBA52|RPS27A|UBC|PTPN11|SRC
HUMMEL_BURKITTS_LYMPHOMA_DN	2.69E-01	6.35E-01	0.62	1.17	8657	15	CRIP1|BCL2A1|S100A11|CD40|FNBP1|STAT3|CD44
KARAKAS_TGFB1_SIGNALING	2.69E-01	6.35E-01	0.6	1.16	8552	17	MT2A|FN1|IL15|CUL3|BRCA1
NICK_RESPONSE_TO_PROC_TREATMENT_DN	2.69E-01	6.35E-01	-0.62	-1.16	18693	25	EIF2S3|ZFX|ITPR2|ATP6V1A|AHCYL1|UBR5|ETNK1|NFYC|TMEM259|TLK1
MIYAGAWA_TARGETS_OF_EWSR1_ETS_FUSIONS_UP	2.69E-01	6.35E-01	-0.45	-1.09	23122	223	ETV6|EZH2|FYN|SPTBN1|SNX18|MGAT5|GPD2|ZSWIM6|SLC7A11|ARHGEF6
REACTOME_DOWNSTREAM_SIGNALING_EVENTS_OF_B_CELL_RECEPTOR_BCR_	2.69E-01	6.35E-01	0.43	1.08	6309	80	UBA52|RPS27A|PSMA7|PSMD1|PSMB9|SEM1|UBC|FKBP1A|REL|PPP3CA
GAUSSMANN_MLL_AF4_FUSION_TARGETS_A_UP	2.70E-01	6.36E-01	-0.46	-1.1	22502	168	RPL15|CENPE|DYNLT3|ST3GAL6|PLGRKT|TNFAIP8|NAV3|WIPF1|HUWE1|HDAC2
BILD_HRAS_ONCOGENIC_SIGNATURE	2.70E-01	6.36E-01	-0.45	-1.09	23050	206	LRRFIP1|TCF7L2|SERPINB1|SLC2A3|ARHGAP25|ATP2B1|CD274|NAV3|FLNB|HNRNPH1
KORKOLA_CORRELATED_WITH_POU5F1	2.70E-01	6.36E-01	-0.65	-1.16	18521	19	SLC25A16|CBR3|UPP1
SASSON_RESPONSE_TO_GONADOTROPHINS_UP	2.70E-01	6.36E-01	-0.51	-1.12	20694	80	ACTB|PGK1|ITPR1|MAP3K5|PLIN3|ATP2B1|TMBIM6|BNIP3L|GNLY|CREBL2
REACTOME_FGFR1_MUTANT_RECEPTOR_ACTIVATION	2.70E-01	6.36E-01	-0.62	-1.16	18744	25	LRRFIP1|CUX1|TRIM24|PIK3CA|PIK3R1|MYO18A|GAB2|CPSF6|FGFR1OP2|GRB2
WP_REGULATION_OF_MICROTUBULE_CYTOSKELETON	2.70E-01	6.36E-01	-0.56	-1.14	19463	44	MAPKAPK2|RAC1|PAK1|PRKCA|AURKB|PIK3CA|CLIP1|APC|ROCK1|DPYSL2
BERTUCCI_INVASIVE_CARCINOMA_DUCTAL_VS_LOBULAR_UP	2.71E-01	6.36E-01	0.56	1.14	8322	23	HSPA8|UST|YWHAB|UBE2L3|FKBP4|DHCR7|SCARB1
YAO_TEMPORAL_RESPONSE_TO_PROGESTERONE_CLUSTER_14	2.71E-01	6.36E-01	0.4	1.07	5080	136	SEC61B|PSMD1|RWDD1|TUBA1A|VCL|RANBP1|HNRNPA3|SNRPD3|TUBB3|FBL
KIM_TIAL1_TARGETS	2.71E-01	6.36E-01	0.53	1.13	8126	28	NSMCE1|UBE2C|SNRPD3|SNRPF|NOP10|ELOVL6|ARF3|COX10|BDH1|MVD
BIOCARTA_NUCLEARRS_PATHWAY	2.71E-01	6.36E-01	-0.62	-1.16	18811	24	PPARD|ABCD3|RARA|RARG|ABCA1|NR1H3
REACTOME_LDL_CLEARANCE	2.71E-01	6.36E-01	-0.66	-1.17	18479	17	NCEH1|AP2S1|SOAT1|CLTA|LIPA
WP_NUCLEAR_RECEPTORS_IN_LIPID_METABOLISM_AND_TOXICITY	2.71E-01	6.36E-01	-0.62	-1.16	18811	24	PPARD|ABCD3|RARA|RARG|ABCA1|NR1H3
NAGASHIMA_EGF_SIGNALING_UP	2.72E-01	6.37E-01	-0.54	-1.13	19950	53	TIPARP|BHLHE40|MYC|ID3|EGR1|NEDD9|ATF3|IER2|IER3|JUN
VANHARANTA_UTERINE_FIBROID_WITH_7Q_DELETION_UP	2.72E-01	6.36E-01	-0.53	-1.13	20229	62	PHGDH|PSD3|TNFAIP8|PAPOLA|FARP1|FBXO11|CNOT2|PTPN2|TIMM9|PCF11
SHEPARD_BMYB_TARGETS	2.72E-01	6.36E-01	-0.53	-1.13	20215	61	MKI67|NOTCH2|AURKB|GOLGB1|CKAP2|KIF23|CDC20|TTK|KIF11|PHF20L1
WP_GPCRS_CLASS_B_SECRETINLIKE	2.72E-01	6.37E-01	-0.68	-1.17	18455	15	ADGRL2|VIPR2|CALCRL
WP_THERMOGENESIS	2.72E-01	6.37E-01	-0.49	-1.11	21320	99	ACTB|PRKACB|MAP3K5|RPS6KA6|SMARCC1|SMARCA2|ADCY7|ARID1B|SOS2|PRKAA2
PID_E2F_PATHWAY	2.73E-01	6.39E-01	-0.52	-1.12	20632	70	SMARCA2|MYC|TRIM28|POLA1|CCNA2|RBL2|HDAC1|TOPBP1|ATM|CDK2
WEIGEL_OXIDATIVE_STRESS_BY_HNE_AND_TBH	2.74E-01	6.39E-01	-0.53	-1.13	20240	56	ITGA6|CLU|CD47|TSG101|TERF1|ATR|TNFRSF1A|MARK3|NME2|YWHAH
SANSOM_APC_MYC_TARGETS	2.74E-01	6.39E-01	-0.45	-1.09	23562	223	MIF|TKT|JADE1|PHGDH|OXR1|CENPA|GTF2I|SMARCC1|MYC|HSP90AB1
WEBER_METHYLATED_HCP_IN_SPERM_DN	2.74E-01	6.39E-01	-0.64	-1.16	18925	21	AURKC
HINATA_NFKB_TARGETS_FIBROBLAST_UP	2.74E-01	6.39E-01	-0.52	-1.12	20647	69	CD9|GSTO1|SPTBN1|RAC1|KDM6A|BIRC2|TNFAIP8|SOD1|IL6|GADD45A
REACTOME_RUNX2_REGULATES_OSTEOBLAST_DIFFERENTIATION	2.74E-01	6.39E-01	-0.62	-1.15	19052	24	RUNX2|CBFB|SATB2
WP_SUDDEN_INFANT_DEATH_SYNDROME_SIDS_SUSCEPTIBILITY_PATHWAYS	2.74E-01	6.39E-01	-0.48	-1.11	21918	121	HDAC9|IL6R|SPTBN1|PRKACB|IL6|BHLHE40|SP3|ALDOA|CTCF|SLC25A4
BUFFA_HYPOXIA_METAGENE	2.75E-01	6.39E-01	-0.55	-1.13	20014	49	MIF|PGK1|GPI|ENO1|PGAM1|SLC2A1|KIF4A|DDIT4|LDHA|TPI1
LINDGREN_BLADDER_CANCER_WITH_LOH_IN_CHR9Q	2.75E-01	6.39E-01	-0.48	-1.11	21748	108	SET|IARS1|MFSD14B|ANP32B|SMARCA2|ERP44|PNPO|ITPR2|PTGR1|SMC5
HOWLIN_CITED1_TARGETS_2_DN	2.75E-01	6.39E-01	-0.68	-1.16	18652	15	PHGDH|SORL1|STC2|CAVIN3
KEGG_STEROID_HORMONE_BIOSYNTHESIS	2.75E-01	6.39E-01	0.55	1.13	8420	24	HSD17B12|COMT|SRD5A1
SA_TRKA_RECEPTOR	2.75E-01	6.39E-01	-0.66	-1.16	18748	17	RHOA|PIK3CD|PIK3CA|MAP2K1|HRAS|MAP2K2|SOS1|GRB2
REACTOME_SIGNALING_BY_WNT	2.75E-01	6.39E-01	-0.44	-1.09	23886	244	PRICKLE1|UBB|TCF7L2|RAC1|PLCB1|ITPR1|SNX3|FZD3|CSNK1A1|ITPR2
REACTOME_AMYLOID_FIBER_FORMATION	2.75E-01	6.39E-01	0.48	1.1	7710	43	UBA52|RPS27A|SNCA|UBC|PSENEN|CST3|APP|PRKN|APH1B|FURIN
GARGALOVIC_RESPONSE_TO_OXIDIZED_PHOSPHOLIPIDS_GREY_DN	2.76E-01	6.39E-01	-0.52	-1.12	20641	63	JADE1|FOXP1|PCDH17|EVI2B|PLIN2|AGPS|SOX4|AURKB|ZNF395|ARL4A
GAJATE_RESPONSE_TO_TRABECTEDIN_UP	2.76E-01	6.39E-01	-0.53	-1.13	20460	58	ANXA1|GARS1|ASNS|MYH10|CLU|CLIC4|PCK2|CARS1|IL6|NNT
HUANG_DASATINIB_RESISTANCE_UP	2.76E-01	6.39E-01	0.44	1.08	6983	63	MYO10|SH3KBP1|LYN|PSMB9|ANTXR2|EXT1|ELL2|MAML2|RAI14|CCDC50
FRASOR_RESPONSE_TO_SERM_OR_FULVESTRANT_UP	2.76E-01	6.39E-01	-0.63	-1.16	19089	22	ATP6V1A|DMXL1|UFL1|ASCC3|CD302|RCN2|STRN|RB1CC1|RAB30|NR2C1
PID_NECTIN_PATHWAY	2.76E-01	6.39E-01	-0.6	-1.15	19345	29	NECTIN3|RAC1|ITGB3|ITGAV|IQGAP1|PIK3CA|PIK3R1|RAPGEF1|VAV2|CTNNB1
BLANCO_MELO_COVID19_SARS_COV_2_INFECTION_A594_ACE2_EXPRESSING_CELLS_UP	2.77E-01	6.39E-01	-0.43	-1.08	25247	379	NAV2|RUNX2|ATF4|HDAC9|DDIT3|FYB1|PROM1|ZNF654|CENPA|CD274
ZHANG_RESPONSE_TO_IKK_INHIBITOR_AND_TNF_UP	2.77E-01	6.39E-01	0.38	1.06	4449	180	BCL2A1|IL1R2|LYN|B4GALT5|RWDD1|CXCL8|SMAD3|BTG1|IFNGR1|ABTB2
HASLINGER_B_CLL_WITH_11Q23_DELETION	2.77E-01	6.39E-01	-0.64	-1.16	19092	21	FUT8|BIRC2|SLC4A7|ATM|SIK3|UBE4A|GRK3|GSN
PID_NETRIN_PATHWAY	2.77E-01	6.39E-01	-0.59	-1.15	19544	31	ELMO1|DOCK1|FYN|RAC1|PAK1|RHOA|PIK3CA|PIK3R1|NCK1
REACTOME_NEGATIVE_REGULATION_OF_FGFR4_SIGNALING	2.77E-01	6.39E-01	0.54	1.13	8392	26	UBA52|RPS27A|UBC|PTPN11|SRC
REACTOME_PROCESSING_OF_INTRONLESS_PRE_MRNAS	2.77E-01	6.39E-01	-0.65	-1.16	18958	19	PAPOLA|PABPN1|CPSF2|CPSF3|PCF11|FIP1L1|SYMPK|CSTF3|WDR33|CSTF2
REACTOME_SYNAPTIC_ADHESION_LIKE_MOLECULES	2.77E-01	6.39E-01	-0.64	-1.16	19029	20	RTN3|DLG1|FLOT2|FLOT1|PTPRD|GRIA1|DLG3
ST_ADRENERGIC	2.78E-01	6.39E-01	-0.59	-1.14	19649	32	ITPR1|ITPR2|PIK3CD|PIK3CA|APC|PIK3R1|GNAI1|RAF1
WINTER_HYPOXIA_UP	2.78E-01	6.39E-01	-0.5	-1.11	21447	87	MIF|PAWR|TANC2|PGK1|PYGL|PGAM1|SLC2A1|LDHA|ALDOA|TPI1
DACOSTA_ERCC3_ALLELE_XPCS_VS_TTD_DN	2.78E-01	6.39E-01	-0.59	-1.14	19611	31	FABP5|ROR1|SOX4|MAP2K5|VLDLR|IRF5|CXCR4|GULP1|LPXN
BRACHAT_RESPONSE_TO_METHOTREXATE_UP	2.78E-01	6.39E-01	-0.64	-1.16	19092	20	TP53INP1|CCNG1|CD53|TXNIP|VMP1|ABLIM1|EI24|MDM2|ZFP36L1|TOB1
PEDERSEN_METASTASIS_BY_ERBB2_ISOFORM_4	2.78E-01	6.39E-01	0.42	1.07	6412	84	SLC24A3|MT2A|CADPS2|TUBA1A|ASS1|ELL2|DOCK4|TUBA4A|RETREG1|FN1
KEGG_VIRAL_MYOCARDITIS	2.78E-01	6.39E-01	-0.56	-1.13	19993	42	ACTB|FYN|MYH10|RAC1|EIF4G3|EIF4G2|ITGB2|CASP3|MYH9|SGCD
REACTOME_SIGNALLING_TO_RAS	2.78E-01	6.39E-01	-0.65	-1.16	19058	19	MAPKAPK2|RALA|RALB|KRAS|NRAS|HRAS|SOS1
GARGALOVIC_RESPONSE_TO_OXIDIZED_PHOSPHOLIPIDS_BLUE_UP	2.79E-01	6.40E-01	-0.47	-1.1	22401	123	DDIT3|HERPUD1|KIF21A|SLC3A2|KANSL1L|SESN2|VPS37A|IFRD1|EIF5|ZNRF3
KIM_WT1_TARGETS_12HR_DN	2.79E-01	6.39E-01	0.38	1.05	4247	195	BCL2A1|COX7A2|NOP56|NOLC1|ADK|PFDN2|RWDD1|RPS2|EXT1|HNRNPAB
KOYAMA_SEMA3B_TARGETS_DN	2.79E-01	6.40E-01	0.36	1.04	3022	308	MYO10|PRKAR2B|RPL26|HMGCS1|RPL37|TCF4|SNRPG|ID2|S100A10|PSMB9
RIZKI_TUMOR_INVASIVENESS_3D_UP	2.79E-01	6.39E-01	-0.45	-1.09	23322	175	ETV6|DHRS9|CAPN3|HLTF|TOP2B|SLC3A2|BCAS2|PAM|SLC25A6|MARS1
REACTOME_RAS_PROCESSING	2.79E-01	6.40E-01	0.55	1.13	8594	23	UBA52|RPS27A|PRKCQ|BCL2L1|UBC|ICMT
WP_GASTRIC_CANCER_NETWORK_2	2.79E-01	6.39E-01	-0.6	-1.15	19513	28	CD48|RFC4|MYC|TOP2A|MTDH|CEBPZ|UBE2T|AHCTF1|CTNNB1
PID_EPHRINB_REV_PATHWAY	2.80E-01	6.40E-01	-0.61	-1.15	19545	27	FYN|RAC1|ITGB3|HCK|PIK3CA|MAPK8|PIK3R1|MAP3K7|PTPN13|CXCR4
REACTOME_TRANSCRIPTIONAL_REGULATION_BY_THE_AP_2_TFAP2_FAMILY_OF_TRANSCRIPTION_FACTORS	2.80E-01	6.41E-01	-0.59	-1.14	19786	32	MYC|WWOX|CITED4|DEK|UBE2I|HSPD1|KDM5B|VEGFA|YEATS4|YY1
MUELLER_METHYLATED_IN_GLIOBLASTOMA	2.81E-01	6.42E-01	0.53	1.12	8470	27	S100A4|RUNX3|COX7A1|CXCL2|CDA
KEGG_EPITHELIAL_CELL_SIGNALING_IN_HELICOBACTER_PYLORI_INFECTION	2.81E-01	6.41E-01	-0.52	-1.12	20973	64	RAC1|ATP6V0E1|PAK1|ATP6V0B|CSK|ATP6V1A|TCIRG1|ATP6V1G1|MAPK8|ATP6V0D1
REACTOME_DECTIN_1_MEDIATED_NONCANONICAL_NF_KB_SIGNALING	2.81E-01	6.41E-01	0.44	1.08	7159	62	UBA52|RPS27A|PSMA7|PSMD1|PSMB9|SEM1|UBC|PSMF1|PSME1|PSMD12
REACTOME_DEATH_RECEPTOR_SIGNALLING	2.81E-01	6.41E-01	-0.47	-1.1	22733	132	FGD4|UBB|RAC1|TAX1BP1|ABR|BIRC2|CYLD|ARHGEF6|VAV3|HDAC2
GRUETZMANN_PANCREATIC_CANCER_DN	2.82E-01	6.42E-01	0.38	1.05	4655	170	DDT|RPL32|RPS24|SEC61B|PRKAR2B|RPS10|RPL17|ISG15|DSTN|SSR4
ONDER_CDH1_TARGETS_2_UP	2.82E-01	6.43E-01	-0.44	-1.08	24368	230	NAV2|GRB10|NECTIN3|DOCK10|PLOD2|ARHGAP22|GALNT10|FTL|WIPF1|ROR1
TSAI_RESPONSE_TO_RADIATION_THERAPY	2.82E-01	6.43E-01	0.54	1.13	8611	25	IFI6|ISG15|SMAD3|CFB|COL4A1
BILANGES_RAPAMYCIN_SENSITIVE_GENES	2.82E-01	6.43E-01	0.5	1.11	8247	34	RPS15|RPL34|RPL27|RPL23A|RPL11|RPL35|INSIG1|DHX35
REACTOME_COPII_MEDIATED_VESICLE_TRANSPORT	2.82E-01	6.43E-01	-0.52	-1.12	21137	66	CTSC|MCFD2|TRAPPC3|CNIH1|TMED2|USO1|PPP6R3|SCFD1|SEC22A|SEC24D
REACTOME_TRAF6_MEDIATED_INDUCTION_OF_TAK1_COMPLEX_WITHIN_TLR4_COMPLEX	2.82E-01	6.43E-01	0.6	1.15	9000	16	UBA52|RPS27A|UBC|TAB1
PAPASPYRIDONOS_UNSTABLE_ATEROSCLEROTIC_PLAQUE_DN	2.83E-01	6.43E-01	-0.58	-1.14	19980	33	NIBAN1|CRIM1|PAM|CPED1|GRK5|MAGED2|RABGAP1|HSPB1|PMEPA1|PKD2
DARWICHE_SQUAMOUS_CELL_CARCINOMA_UP	2.83E-01	6.43E-01	0.4	1.06	5653	120	TXN|DNAJC1|RPL39|DYNLL1|S100A11|NCL|UBE2C|RNF181|TP73|YWHAB
JIANG_HYPOXIA_CANCER	2.83E-01	6.43E-01	-0.53	-1.12	20855	55	ARPC5|ATP1B1|CENPF|KIF4A|ATP6V1A|UBE2I|SLA|SRSF9|RPN2|EBPL
PID_HDAC_CLASSI_PATHWAY	2.83E-01	6.43E-01	-0.52	-1.12	21124	63	HDAC9|HDAC8|HDAC2|NCOR1|HDAC1|UBE2I|TNFRSF1A|TFCP2|SAP18|SIRT1
WP_RANKLRANK_RECEPTOR_ACTIVATOR_OF_NFKB_LIGAND_SIGNALING_PATHWAY	2.83E-01	6.43E-01	0.46	1.09	7548	53	LYN|MAP2K6|TNFSF11|MITF|STAT1|ICAM1|SRC|CDC42|PTK2|TAB1
MISSIAGLIA_REGULATED_BY_METHYLATION_UP	2.84E-01	6.44E-01	-0.49	-1.1	22301	100	CD9|POLD4|ATP6V0E1|ATP1B1|SAT1|USP9X|PSAP|ARL6IP5|TXNIP|GADD45A
PID_EPHB_FWD_PATHWAY	2.84E-01	6.44E-01	-0.56	-1.13	20331	39	RAC1|PAK1|PIK3CA|SYNJ1|PIK3R1|ROCK1|NCK1|KRAS|WASL|NRAS
WP_SEROTONIN_RECEPTOR_467_AND_NR3C_SIGNALING	2.84E-01	6.44E-01	-0.65	-1.16	19405	18	MAPKAPK2|ATF1|EGR1|NR3C1|CREB1|MAP2K1|RAP1A|MAPK1|MAP2K2
WP_GLYCEROPHOSPHOLIPID_BIOSYNTHETIC_PATHWAY	2.84E-01	6.44E-01	-0.6	-1.14	19922	28	CHPT1|PIK3CD|PIK3CG|AGPS|IPMK|PIK3CA|CEPT1
SIMBULAN_UV_RESPONSE_IMMORTALIZED_DN	2.85E-01	6.45E-01	-0.59	-1.14	20071	31	ITGA6|TOP2B|MYC|PTP4A1|ROCK1
FLECHNER_BIOPSY_KIDNEY_TRANSPLANT_REJECTED_VS_OK_UP	2.86E-01	6.46E-01	0.43	1.07	6797	78	CD52|S100A4|MMP9|CD2|RBMS1|IL4R|EIF2AK2|CORO1A|STAT1|UBC
WANG_IMMORTALIZED_BY_HOXA9_AND_MEIS1_DN	2.86E-01	6.46E-01	0.56	1.13	8850	22	TMSB10|FLT3|TSPAN2|LY86|EBF1
KEGG_ENDOMETRIAL_CANCER	2.86E-01	6.46E-01	-0.54	-1.12	20913	50	TCF7L2|MYC|SOS2|PIK3CD|PIK3CG|PIK3CA|APC|PIK3R1|PDPK1|PIK3R3
PID_RXR_VDR_PATHWAY	2.86E-01	6.46E-01	0.54	1.12	8672	26	BCL2|TNF|NR4A1|RXRA
WP_TYPE_II_INTERFERON_SIGNALING_IFNG	2.86E-01	6.46E-01	0.53	1.12	8616	27	IFI6|ISG15|PSMB9|IFNGR1|EIF2AK2|STAT1|ICAM1|JAK1|PTPN11|IRF9
WP_PREGNANE_X_RECEPTOR_PATHWAY	2.86E-01	6.46E-01	0.56	1.13	8882	21	HSP90AA1|SRC|NCOA2|RXRA|NCOA3|NRIP1|FOXO1|NCOA1
BASAKI_YBX1_TARGETS_UP	2.87E-01	6.47E-01	-0.44	-1.08	25129	260	SLC1A5|CTH|PBK|CENPA|CEP55|HMGB2|NUF2|SLC3A2|KIF4A|COTL1
NAGASHIMA_NRG1_SIGNALING_DN	2.87E-01	6.46E-01	0.48	1.09	8074	42	RALGPS2|HMGCS1|ID2|DMXL2|B3GNT2|CD44|PGAP1|CDC14A
WP_SYNAPTIC_VESICLE_PATHWAY	2.87E-01	6.47E-01	-0.55	-1.13	20722	45	SLC38A1|AP2S1|STX3|SLC25A4|PARK7|DNM1L|CLTA|NSF|SNAP25|CLTC
LANDIS_BREAST_CANCER_PROGRESSION_UP	2.88E-01	6.48E-01	-0.57	-1.13	20592	38	LRRFIP1|CMAS|CD82|DAP|GOLPH3|ATP6V1A|CHMP2B|SOX4|ATP6AP2|CRYBG1
TOMLINS_PROSTATE_CANCER_UP	2.88E-01	6.48E-01	-0.57	-1.13	20588	38	CAMKK2|MYO6|SLC25A6|RACK1|RAB11A|SOX4|ATP6V1G1|CNPY2|PDLIM5|HSD17B4
DING_LUNG_CANCER_MUTATED_SIGNIFICANTLY	2.88E-01	6.47E-01	-0.63	-1.15	19870	22	NF1|ATM|APC|INHBA|KRAS|NRAS|PAK3
TORCHIA_TARGETS_OF_EWSR1_FLI1_FUSION_TOP20_DN	2.88E-01	6.47E-01	-0.66	-1.15	19594	16	GRB10|PHGDH|DOCK10|LGALS1|PTGR1|SOX4|PRKD3|CD81|CNN3
REACTOME_NEGATIVE_REGULATION_OF_FGFR3_SIGNALING	2.88E-01	6.47E-01	0.54	1.12	8770	25	UBA52|RPS27A|UBC|PTPN11|SRC
MULLIGHAN_MLL_SIGNATURE_2_DN	2.89E-01	6.49E-01	-0.44	-1.08	25094	241	ARAP2|BCAT1|ELMO1|B4GALT6|MGAT5|MACF1|ATP1B1|CLIC4|PDCD4|PRKCH
WILLIAMS_ESR2_TARGETS_UP	2.89E-01	6.49E-01	-0.61	-1.14	20082	25	OXR1|KIF21A|SEPTIN9|SUZ12|GAPVD1|TRMT10A|PIGK|TWF2|ALG14|HMGCL
SHEPARD_BMYB_MORPHOLINO_UP	2.89E-01	6.49E-01	-0.45	-1.08	24577	199	OSBPL10|GLUD1|PGAM1|LY75|TP53INP1|PNPO|PTP4A2|BNIP3L|WWOX|ARL6IP5
KEGG_ONE_CARBON_POOL_BY_FOLATE	2.89E-01	6.49E-01	-0.67	-1.15	19624	15	MTHFD1L|MTHFD2|MTFMT|MTR|GART|SHMT2
WP_NUCLEAR_RECEPTORS	2.89E-01	6.49E-01	-0.57	-1.13	20551	36	ROR1|PPARD|RORA|NR3C1|NR1H2|ESR1|RXRB|NR2C2|AR|RARA
SAMOLS_TARGETS_OF_KHSV_MIRNAS_DN	2.90E-01	6.49E-01	-0.54	-1.12	21089	48	UCHL1|SLC1A4|SRGN|PLIN2|SPINT2|INHBA|IL13RA1|RAB27A|ANXA4|SLC6A15
WANG_BARRETTS_ESOPHAGUS_AND_ESOPHAGUS_CANCER_UP	2.90E-01	6.49E-01	0.56	1.13	9015	21	CRIP1|INSR|LTA
ZIRN_TRETINOIN_RESPONSE_WT1_UP	2.90E-01	6.49E-01	-0.63	-1.15	19974	21	NAV2|COTL1|ETV1|PLAUR|CAPN7|RARRES1|IGFBP6|GDE1|DHRS3
GHO_ATF5_TARGETS_DN	2.90E-01	6.49E-01	-0.67	-1.15	19667	15	SLC2A1|ACTN4|YWHAH|CCND3|RND3|TMED9|KIF20A|ITGA5|TECR
PID_THROMBIN_PAR1_PATHWAY	2.90E-01	6.49E-01	-0.56	-1.13	20820	41	PLCB1|PRKCB|RHOA|PRKCA|PIK3CA|ARRB1|ROCK2|SNX2|PIK3R1|GNAI1
REACTOME_FGFR2_MUTANT_RECEPTOR_ACTIVATION	2.90E-01	6.49E-01	0.52	1.11	8700	28	POLR2L|POLR2F|POLR2J|NCBP1|POLR2I|NCBP2
PODAR_RESPONSE_TO_ADAPHOSTIN_DN	2.91E-01	6.49E-01	0.61	1.15	9354	15	IDI1|INSIG1|FDFT1|RRP1B|ACTG1|DHCR7
WARTERS_IR_RESPONSE_5GY	2.91E-01	6.49E-01	-0.55	-1.12	20906	43	BLOC1S2|TP53INP1|FBXW7|GADD45A|DDB2|NINJ1|POLH|ATF3
KEGG_FATTY_ACID_METABOLISM	2.91E-01	6.49E-01	-0.57	-1.13	20636	35	ALDH7A1|ECHS1|ADH5|CPT1A|ECI1|ACOX1|ACAT1|ACADVL|ACADS|ACAA1
SHETH_LIVER_CANCER_VS_TXNIP_LOSS_PAM5	2.92E-01	6.50E-01	-0.5	-1.11	22214	77	SLAMF1|FGD4|FZD3|STK26|PKIB|MCUB|BUD31|CIT|IGBP1|SMARCAD1
CAFFAREL_RESPONSE_TO_THC_DN	2.92E-01	6.50E-01	0.52	1.11	8718	29	HSPA8|CALM3|TUBA1A|PNP|HSPH1|HSPA2|SRSF3|UBAC1|DHCR7|SESN1
NIKOLSKY_BREAST_CANCER_11Q12_Q14_AMPLICON	2.92E-01	6.50E-01	-0.47	-1.09	23413	122	POLD4|PAK1|NARS2|NDUFV1|ARRB1|CPT1A|UVRAG|SPCS2|PPP6R3|TMEM134
PHONG_TNF_RESPONSE_VIA_P38_COMPLETE	2.92E-01	6.50E-01	-0.44	-1.08	24876	205	JADE1|HDAC9|DDIT3|PSD3|PNRC2|CUX1|ATP2B1|NAV3|TRIM24|CD82
PID_BETA_CATENIN_DEG_PATHWAY	2.92E-01	6.50E-01	-0.67	-1.15	19797	15	CSNK1A1|CSNK1E|APC|CTNNB1|CUL1|CSNK1D
VANTVEER_BREAST_CANCER_METASTASIS_UP	2.93E-01	6.51E-01	-0.57	-1.13	20893	37	FUT8|EVL|KIAA1217|CHPT1|QDPR|CIRBP|ACADS
JI_RESPONSE_TO_FSH_DN	2.93E-01	6.51E-01	-0.54	-1.12	21472	51	ITGA6|EIF2S3|TOP2B|ARHGAP5|TOP2A|PACSIN2|PRPS1|PAK2|RAB6A|RANBP9
BRUECKNER_TARGETS_OF_MIRLET7A3_DN	2.93E-01	6.51E-01	0.44	1.07	7370	65	BCL2A1|MT2A|VIM|NRP2|GALNT1|FAM83D|PLK2|HSP90AA1|SULF2|FN1
MARSON_FOXP3_TARGETS_DN	2.93E-01	6.51E-01	0.46	1.08	7877	50	DDT|NOLC1|FAM107B|TNFSF11|BTG1|ZFP36L2|PDE3B|UCP2|GADD45B|POLR1D
JOHNSTONE_PARVB_TARGETS_2_UP	2.93E-01	6.51E-01	0.4	1.05	5799	122	RPL36A|ISG15|CALM3|S100A11|SMAD3|CFL1|DLGAP4|BCL2L1|UBE2V1|FKBP1A
KEGG_RENAL_CELL_CARCINOMA	2.93E-01	6.51E-01	-0.51	-1.11	22105	69	GAB1|RAC1|PAK1|SLC2A1|SOS2|PIK3CD|PIK3CG|PIK3CA|PAK2|PIK3R1
BLANCO_MELO_INFLUENZA_A_INFECTION_A594_CELLS_DN	2.94E-01	6.52E-01	0.41	1.06	6416	97	RPS10|RPL36|RPL39|NDUFA1|CEBPD|REX1BD|ZBTB7A|ORAI2|IFI27L2|FKBP2
RICKMAN_HEAD_AND_NECK_CANCER_A	2.94E-01	6.52E-01	-0.51	-1.11	22076	66	UCHL1|ZNF704|ADD2|ANKRD6|ZNF711|TMEM108|HSPD1|MYB|PPFIA1
YAUCH_HEDGEHOG_SIGNALING_PARACRINE_DN	2.94E-01	6.52E-01	-0.45	-1.08	24564	170	NAV2|NECTIN3|MGAT5|OSBPL6|PRKCA|NR6A1|SPATA16|POLQ|THOC7|AK4
REACTOME_PROCESSING_OF_DNA_DOUBLE_STRAND_BREAK_ENDS	2.94E-01	6.52E-01	-0.51	-1.11	22111	67	UBB|RAD50|SUMO2|HERC2|RFC4|PPP4C|CCNA2|RPA1|TOPBP1|UBE2I
REACTOME_ASPARAGINE_N_LINKED_GLYCOSYLATION	2.95E-01	6.53E-01	-0.43	-1.07	26040	282	B4GALT6|UBB|FUT8|CTSC|SPTBN1|MCFD2|MGAT5|CMAS|ST3GAL6|SEL1L
CHIANG_LIVER_CANCER_SUBCLASS_CTNNB1_DN	2.96E-01	6.55E-01	0.39	1.05	5542	136	CD52|MMP9|MGLL|GPR183|CD2|MYL9|ASRGL1|TNFSF13B|YBX3|STAT4
ZHOU_INFLAMMATORY_RESPONSE_LPS_UP	2.97E-01	6.56E-01	0.36	1.04	3535	277	MARCKS|ISG15|HERC5|IL1R1|TP73|MX2|RPS6KA5|BCL2L1|ZC3H12C|IFIH1
BHATTACHARYA_EMBRYONIC_STEM_CELL	2.97E-01	6.55E-01	-0.51	-1.11	22304	68	FABP5|SET|JADE1|PSIP1|LDHB|HMGB2|KIF4A|MGST1|HDAC2|MTHFD2
ZHONG_SECRETOME_OF_LUNG_CANCER_AND_MACROPHAGE	2.97E-01	6.55E-01	-0.51	-1.11	22456	71	PSAT1|ACTB|GSTO1|PGK1|CLU|ENO1|LDHA|ALDOA|TPI1|RACK1
GRADE_COLON_AND_RECTAL_CANCER_DN	2.97E-01	6.55E-01	-0.49	-1.1	22833	84	PRKACB|TLN2|CX3CR1|DAP|PLD1|CBS|SESN2|MSRA|RERE|UBAP1
WP_HEPATITIS_C_AND_HEPATOCELLULAR_CARCINOMA	2.97E-01	6.55E-01	-0.54	-1.12	21539	47	UCHL1|MYOF|IL6R|RAC1|IL6|MYC|MAPK8|CASP3|VAV2|VEGFA
WP_ONCOSTATIN_M_SIGNALING_PATHWAY	2.97E-01	6.55E-01	-0.52	-1.11	22073	61	JAK2|PRKCH|PRKCB|PRKCA|PTK2B|MAPK8|PIK3R1|CDK2|EGR1|CASP3
WP_EGFR_TYROSINE_KINASE_INHIBITOR_RESISTANCE	2.97E-01	6.55E-01	-0.5	-1.1	22645	78	GAB1|RRAS2|IL6R|EIF4EBP1|JAK2|IL6|MYC|PRKCB|NF1|SOS2
MAYBURD_RESPONSE_TO_L663536_DN	2.98E-01	6.56E-01	-0.54	-1.12	21763	50	RPL15|ACTB|HMMR|LAPTM4B|USP15|PPA2|YWHAQ|SELENOT|MED21|SRSF7
GU_PDEF_TARGETS_UP	2.98E-01	6.56E-01	-0.52	-1.11	22229	62	ITGA6|MAPKAPK2|DOCK1|DOCK10|WIPF1|PRKCA|HDAC1|PIK3CD|PIK3C3|SERPINE1
ZHAN_MULTIPLE_MYELOMA_LB_DN	2.98E-01	6.56E-01	0.49	1.09	8677	35	IFI6|MX2|ZC3H12C|STAT1|SEPHS1|USP18|MAN1C1|IRF1|RTP4|TACC1
PID_ANGIOPOIETIN_RECEPTOR_PATHWAY	2.98E-01	6.56E-01	-0.54	-1.12	21662	47	FYN|RAC1|PAK1|ELF1|PIK3CA|MAPK8|PIK3R1|NCK1|ITGB1|ANGPT4
REACTOME_DISEASES_ASSOCIATED_WITH_GLYCOSAMINOGLYCAN_METABOLISM	2.98E-01	6.56E-01	-0.57	-1.13	21215	36	GPC6|B4GALT1|ST3GAL3|HEXB|GPC5|VCAN|LUM|CHSY1|CHST14
WP_OVERVIEW_OF_NANOPARTICLE_EFFECTS	2.98E-01	6.56E-01	0.57	1.13	9385	19	BCL2|CXCL8|TNF|FN1|PTK2|AKT3
AIGNER_ZEB1_TARGETS	2.99E-01	6.57E-01	-0.59	-1.13	21024	30	CXADR|PMEPA1|F11R|TSPAN15|SH3YL1|PATJ|PCDH7
MONNIER_POSTRADIATION_TUMOR_ESCAPE_DN	2.99E-01	6.57E-01	-0.42	-1.07	26993	340	RPL15|GBP2|KRCC1|CLU|DYNLT3|HLTF|PSTPIP1|HMGB2|ST6GAL1|PLD1
PID_LYMPH_ANGIOGENESIS_PATHWAY	2.99E-01	6.56E-01	-0.61	-1.14	20728	24	PIK3CA|PIK3R1|ITGB1|CREB1|MAP2K4|MAPK1|SOS1|GRB2|ITGA5|CRK
TERAMOTO_OPN_TARGETS_CLUSTER_7	3.00E-01	6.57E-01	-0.67	-1.15	20337	15	PSPH|PHGDH|CTH|MTHFD2
GENTILE_UV_RESPONSE_CLUSTER_D9	3.00E-01	6.57E-01	-0.61	-1.14	20859	24	SWAP70|CCNG1|CCNA2|UBR5|CD2AP|PRRC2C|RBPJ|CITED2|KIAA0232|TGIF1
REACTOME_INTERLEUKIN_37_SIGNALING	3.00E-01	6.57E-01	0.58	1.13	9467	18	SMAD3|PTPN6|IL18R1|STAT3|PTPN11|PTPN18|PTPN7|PTPN4
ST_PHOSPHOINOSITIDE_3_KINASE_PATHWAY	3.01E-01	6.57E-01	-0.57	-1.12	21374	35	DAPP1|IARS1|INPP5D|SOS2|YWHAQ|PIK3CA|YWHAH|PDPK1|YWHAE|EXOSC1
SENGUPTA_NASOPHARYNGEAL_CARCINOMA_DN	3.01E-01	6.57E-01	0.36	1.04	3853	252	RALGPS2|MGLL|CR2|TNFSF11|TUBA1A|ASS1|SYNGR1|EFHB|PAX5|PSENEN
GARGALOVIC_RESPONSE_TO_OXIDIZED_PHOSPHOLIPIDS_TURQUOISE_DN	3.01E-01	6.57E-01	-0.54	-1.11	21968	50	MKI67|CCNA2|TTLL12|BUB1B|PIK3CG|NDC80|CDC20|TMPO|TACC3|KIF15
HSIAO_LIVER_SPECIFIC_GENES	3.01E-01	6.57E-01	-0.45	-1.08	25174	177	GSTO1|PLOD2|RBP4|GLUD1|PYGL|SOD1|PCK2|MGST1|CBS|PTGR1
GAVIN_FOXP3_TARGETS_CLUSTER_P4	3.01E-01	6.57E-01	-0.49	-1.1	23436	92	SLC22A15|SWAP70|NIBAN1|GSTO1|CAPN3|IKZF2|ST3GAL6|CAPG|PPM1L|MCUB
PID_ANTHRAX_PATHWAY	3.01E-01	6.57E-01	0.61	1.14	9680	15	MAP2K6|ANTXR2|TNF|IL1B
REACTOME_E2F_MEDIATED_REGULATION_OF_DNA_REPLICATION	3.01E-01	6.57E-01	-0.63	-1.14	20759	21	ORC4|POLA1|CDK1|PRIM2|ORC5|ORC2|PPP2CA|TFDP1|ORC6
REACTOME_SIGNALING_BY_NOTCH1_HD_DOMAIN_MUTANTS_IN_CANCER	3.01E-01	6.57E-01	0.6	1.14	9684	15	UBA52|RPS27A|UBC|MIB1|NOTCH1
LOPES_METHYLATED_IN_COLON_CANCER_DN	3.02E-01	6.57E-01	0.54	1.11	9244	24	RUNX3|TP73|RPA3|GATA3
YOKOE_CANCER_TESTIS_ANTIGENS	3.02E-01	6.57E-01	-0.58	-1.13	21260	31	CAPN3|CENPF|SLC7A5|UBE4A|NUP43|LACTB2
POS_HISTAMINE_RESPONSE_NETWORK	3.02E-01	6.57E-01	-0.59	-1.13	21164	28	GARS1|ASNS|SLC7A1|G3BP1|UPP1|GABPB1|JUN|NDST1
SPIRA_SMOKERS_LUNG_CANCER_UP	3.02E-01	6.57E-01	-0.57	-1.12	21418	35	UBXN4|ARL6IP5|SLC4A4|TMED2|ATP6AP2|PLA2G4A|TRAM1|FXR1|YWHAE|DUSP6
[truncated: 2,352 more rows]
